# Supplementary material for: A mutation in LacDWARF1 results in a GA-deficient dwarf phenotype in sponge gourd (Luffa acutangula)
Source: Theor Appl Genet. 2021 Aug 14;134(10):3443–57. doi: 10.1007/s00122-021-03938-4 (PMC8440308; doi:10.1007/s00122-021-03938-4)
Supplement: Supplementary file 2 — (XLSX 104 kb) [file 122_2021_3938_MOESM2_ESM.xlsx]

## Sheet: Supplemental Table S1
Supplemental Table S1 Detailed characteristics of the DNA-seq data of N-bulk, M-bulk and WJ209
Sample	Raw Base(bp)	Clean Base(bp)	Effective Rate (%)	Error Rate (%)	Q20(%)	Q30(%)
N-bulk	46117005600	46056832800	99.87	0.04	94.84	87.59
M-bulk	45826392300	45790855200	99.92	0.04	94.56	87.05
WJ209	9717275100	9703962300	99.86	0.03	96.39	90.83

## Sheet: Supplemental Table S2
Supplemental Table S2 Primers used in this research
Types	Primer Name		Sequence (5'-3')
Indel	M4972-F	ATAGACTTTGAAACTACAGGGACC
	M4972-R	AACTAAGCGTTGTGCTTAACTTGA
	M5059-F	ACGGACAGAAAACACGCGACCGAC
	M5059-R	GAGGAAGAAACGACAACGAGAAGT
	M5129-F	GCAAGATCTTAAATTCTAATCC
	M5129-R	CCTTATAGATATGTAGAGTGTC
	M5256-F	TGATTGCGTGTTTTCTAAGAAGAT
	M5256-R	TGCTCAACGGTAATTGACATATAT
	M5390-F	GAGAACTATCTCTGCCATTGTC
	M5390-R	ACGTTAGGAAGTTTGTTGAGGG
	M5535-F	CTTATCAAACACAAGTATCTACAA
	M5535-R	TGCTCCATTTCTTATTTACTCATT
SNP	M5315-F	TAATACTTCCAAAACCGCCA
	M5315-R	AGAGCAATGACACGATGACC
	M5324-F	CAGGGATCGAACCCAGGTCA
	M5324-R	ACCGTGGTTCAAACGAAAAG
	M5330-F	ACTTTGGGGAGTGGAGTGGG
	M5330-R	TTGATCGATGCAAGGGGACA
Variation detect	SV-F	GCCTTCCACATAGACTCTTCAT
	SV-R	CCTCCTTCTTCCCTAAACACAT

## Sheet: Supplemental Table S3
Supplemental Table S3 The expression of genes in mapping interval
Gene Id	WJ209	WT	log2FoldChange	pvalue	padj
Lac05g019490	NA	NA	NA	NA	NA
Lac05g019500	8.39	90.32	-3.41	0	0
Lac05g019510	52.14	50.3	0.05	0.9	0.98
Lac05g019520	561.39	594.06	-0.08	0.63	0.91
Lac05g019530	2812.65	2974.72	-0.08	0.71	0.93

## Sheet: Supplemental Table S4
Supplemental Table S4 GO enrichment of down regulated genes
Term	Database	ID	Input number	Background number	P-Value	Corrected P-Value	Input	Hyperlink
catalytic activity	Gene Ontology	GO:0003824	159	7779	7.63509e-15	1.41249e-11	Lac04g001900|Lac10g011620|Lac03g017530|Lac00g000120|Lac03g006270|Lac05g016630|Lac10g003380|Lac08g001990|Lac08g005880|Lac02g016350|Lac06g006580|Lac05g015420|Lac08g011750|Lac13g005910|Lac09g001530|Lac12g004980|Lac08g009150|Lac10g031400|Lac00g003500|Lac09g017470|Lac04g017430|Lac07g020190|Lac10g023600|Lac02g001770|Lac11g005730|Lac02g005670|Lac01g000810|Lac02g011670|Lac08g006240|Lac04g026060|Lac06g022…	http://amigo.geneontology.org/cgi-bin/amigo/term_details?term=GO:0003824
cell periphery	Gene Ontology	GO:0071944	98	3773	1.88893e-14	1.41249e-11	Lac05g005490|Lac07g010430|Lac02g012360|Lac03g006270|Lac10g011350|Lac08g001990|Lac05g020060|Lac10g017310|Lac09g001530|Lac12g004980|Lac01g013990|Lac10g019290|Lac02g001770|Lac12g003420|Lac01g000810|Lac08g005890|Lac02g011670|Lac06g023160|Lac06g022530|Lac12g004890|Lac02g008500|Lac09g018410|Lac03g016950|Lac05g016630|Lac10g031710|Lac08g000480|Lac03g009670|Lac01g008990|Lac02g006650|Lac10g011620|Lac06g005…	http://amigo.geneontology.org/cgi-bin/amigo/term_details?term=GO:0071944
cellular anatomical entity	Gene Ontology	GO:0110165	306	20476	2.16972e-14	1.41249e-11	Lac03g018490|Lac04g001900|Lac10g009010|Lac08g021850|Lac05g005490|Lac10g011620|Lac07g010430|Lac02g012360|Lac03g017530|Lac12g009490|Lac02g001140|Lac09g000460|Lac03g006270|Lac05g016630|Lac08g007810|Lac12g001480|Lac11g014420|Lac07g008780|Lac10g003380|Lac08g007780|Lac08g001990|Lac01g006280|Lac01g005630|Lac11g006290|Lac05g020060|Lac02g016350|Lac10g013760|Lac06g006580|Lac05g015420|Lac06g019550|Lac01g009…	http://amigo.geneontology.org/cgi-bin/amigo/term_details?term=GO:0110165
response to stress	Gene Ontology	GO:0006950	86	3196	1.89335e-13	9.2443e-11	Lac07g010430|Lac02g012360|Lac03g006270|Lac08g001990|Lac01g005630|Lac05g020060|Lac07g012840|Lac05g013330|Lac12g004980|Lac04g002020|Lac10g012710|Lac09g000460|Lac10g015940|Lac01g000810|Lac07g012830|Lac08g006240|Lac04g016290|Lac11g013460|Lac10g030570|Lac08g000480|Lac03g009670|Lac09g005720|Lac12g000440|Lac11g020250|Lac07g001900|Lac06g005430|Lac03g010130|Lac13g005400|Lac03g007780|Lac03g019430|Lac01g005…	http://amigo.geneontology.org/cgi-bin/amigo/term_details?term=GO:0006950
metabolic process	Gene Ontology	GO:0008152	184	10224	2.52385e-12	9.85815e-10	Lac03g018490|Lac04g001900|Lac08g012460|Lac10g011620|Lac03g017530|Lac12g009490|Lac03g006270|Lac05g016630|Lac08g007810|Lac11g014420|Lac07g008780|Lac10g003380|Lac08g007780|Lac08g001990|Lac01g005630|Lac08g005880|Lac02g016350|Lac06g006580|Lac05g015420|Lac09g007760|Lac08g011750|Lac13g005910|Lac09g001530|Lac12g004980|Lac10g026250|Lac10g012710|Lac08g009150|Lac10g015560|Lac10g031400|Lac00g003500|Lac09g017…	http://amigo.geneontology.org/cgi-bin/amigo/term_details?term=GO:0008152
response to stimulus	Gene Ontology	GO:0050896	119	5510	3.96853e-12	1.16408e-09	Lac07g010430|Lac02g012360|Lac03g006270|Lac08g001990|Lac01g005630|Lac05g020060|Lac07g012840|Lac05g013330|Lac12g004980|Lac04g002020|Lac10g012710|Lac10g015560|Lac04g017430|Lac06g018520|Lac10g015940|Lac12g003420|Lac11g005730|Lac01g000810|Lac02g011670|Lac11g018640|Lac08g006240|Lac04g016290|Lac11g013460|Lac02g008500|Lac10g030570|Lac09g018410|Lac08g000480|Lac03g009670|Lac02g009590|Lac09g005720|Lac07g012…	http://amigo.geneontology.org/cgi-bin/amigo/term_details?term=GO:0050896
cellular process	Gene Ontology	GO:0009987	195	11150	4.17233e-12	1.16408e-09	Lac04g001900|Lac10g011620|Lac02g012360|Lac12g009490|Lac09g000460|Lac03g006270|Lac05g016630|Lac08g007810|Lac11g014420|Lac08g007780|Lac08g001990|Lac01g005630|Lac08g005880|Lac10g017310|Lac06g006580|Lac05g015420|Lac09g007760|Lac08g011750|Lac05g013330|Lac12g004980|Lac04g020630|Lac10g026250|Lac10g012710|Lac08g009150|Lac05g012100|Lac10g015560|Lac09g017470|Lac04g017430|Lac09g007420|Lac01g001300|Lac06g013…	http://amigo.geneontology.org/cgi-bin/amigo/term_details?term=GO:0009987
RNA-DNA hybrid ribonuclease activity	Gene Ontology	GO:0004523	11	37	5.99577e-12	1.46372e-09	Lac03g003390|Lac08g005880|Lac11g018450|Lac12g002970|Lac13g002630|Lac11g018410|Lac05g017400|Lac12g007990|Lac02g001110|Lac08g009150|Lac10g006920	http://amigo.geneontology.org/cgi-bin/amigo/term_details?term=GO:0004523
binding	Gene Ontology	GO:0005488	168	9385	9.90421e-11	2.14921e-08	Lac04g001900|Lac10g011620|Lac00g000120|Lac09g000460|Lac03g006270|Lac10g011350|Lac08g007810|Lac12g001480|Lac10g003380|Lac08g007780|Lac08g001990|Lac04g004790|Lac01g005630|Lac08g005880|Lac10g017310|Lac06g006580|Lac05g015420|Lac01g015590|Lac09g007760|Lac07g012840|Lac05g013330|Lac12g004980|Lac04g002020|Lac10g012710|Lac08g009150|Lac05g012100|Lac10g015560|Lac10g031400|Lac04g017430|Lac06g013710|Lac10g023…	http://amigo.geneontology.org/cgi-bin/amigo/term_details?term=GO:0005488
endoribonuclease activity, producing 5'-phosphomonoesters	Gene Ontology	GO:0016891	11	55	2.3706e-10	4.62978e-08	Lac03g003390|Lac08g005880|Lac11g018450|Lac12g002970|Lac13g002630|Lac11g018410|Lac05g017400|Lac12g007990|Lac02g001110|Lac08g009150|Lac10g006920	http://amigo.geneontology.org/cgi-bin/amigo/term_details?term=GO:0016891
RNA-dependent DNA biosynthetic process	Gene Ontology	GO:0006278	10	41	2.92306e-10	5.18976e-08	Lac03g003390|Lac08g005880|Lac11g018450|Lac12g002970|Lac10g017280|Lac13g002630|Lac11g018410|Lac12g007990|Lac02g001110|Lac08g009150	http://amigo.geneontology.org/cgi-bin/amigo/term_details?term=GO:0006278
endonuclease activity, active with either ribo- or deoxyribonucleic acids and producing 5'-phosphomonoesters	Gene Ontology	GO:0016893	11	58	3.90366e-10	6.35321e-08	Lac03g003390|Lac08g005880|Lac11g018450|Lac12g002970|Lac13g002630|Lac11g018410|Lac05g017400|Lac12g007990|Lac02g001110|Lac08g009150|Lac10g006920	http://amigo.geneontology.org/cgi-bin/amigo/term_details?term=GO:0016893
plasma membrane	Gene Ontology	GO:0005886	79	3279	4.46027e-10	6.7007e-08	Lac08g001990|Lac06g022530|Lac12g004890|Lac03g009670|Lac03g007100|Lac03g007120|Lac10g011620|Lac07g010430|Lac03g006270|Lac01g003830|Lac07g007830|Lac03g016950|Lac10g031710|Lac08g000480|Lac04g020090|Lac02g012320|Lac10g011350|Lac10g031850|Lac04g012600|Lac11g003010|Lac12g003370|Lac04g022890|Lac11g005440|Lac01g003030|Lac02g006870|Lac11g013220|Lac05g020060|Lac11g020250|Lac13g011820|Lac02g007440|Lac09g001…	http://amigo.geneontology.org/cgi-bin/amigo/term_details?term=GO:0005886
RNA-directed DNA polymerase activity	Gene Ontology	GO:0003964	9	31	6.20289e-10	8.11442e-08	Lac03g003390|Lac08g005880|Lac11g018450|Lac12g002970|Lac13g002630|Lac11g018410|Lac12g007990|Lac02g001110|Lac08g009150	http://amigo.geneontology.org/cgi-bin/amigo/term_details?term=GO:0003964
defense response	Gene Ontology	GO:0006952	45	1361	6.23227e-10	8.11442e-08	Lac08g009170|Lac02g016400|Lac06g008250|Lac11g013460|Lac08g000480|Lac04g020090|Lac03g006270|Lac06g006330|Lac03g009670|Lac04g016290|Lac01g003030|Lac11g017890|Lac11g020250|Lac13g011820|Lac07g001900|Lac06g005430|Lac04g021600|Lac12g000460|Lac12g000440|Lac10g011250|Lac08g018000|Lac04g002020|Lac10g012710|Lac12g000480|Lac03g007110|Lac10g015560|Lac05g013330|Lac10g018850|Lac05g016590|Lac06g023570|Lac03g001…	http://amigo.geneontology.org/cgi-bin/amigo/term_details?term=GO:0006952
membrane	Gene Ontology	GO:0016020	130	6756	6.68939e-10	8.16524e-08	Lac03g018490|Lac08g021850|Lac05g005490|Lac07g010430|Lac03g006270|Lac10g011350|Lac11g014420|Lac07g008780|Lac08g001990|Lac05g020060|Lac02g016350|Lac08g008380|Lac12g004980|Lac01g013990|Lac05g012100|Lac10g015560|Lac02g007900|Lac10g031400|Lac10g019290|Lac04g017430|Lac02g005670|Lac10g023600|Lac02g001770|Lac12g003420|Lac01g000810|Lac08g005890|Lac07g008330|Lac11g018640|Lac04g026060|Lac06g023160|Lac06g022…	http://amigo.geneontology.org/cgi-bin/amigo/term_details?term=GO:0016020
organic substance metabolic process	Gene Ontology	GO:0071704	159	8962	1.02343e-09	1.17574e-07	Lac04g001900|Lac08g012460|Lac10g011620|Lac03g017530|Lac12g009490|Lac05g016630|Lac08g007810|Lac08g007780|Lac08g001990|Lac01g005630|Lac08g005880|Lac02g016350|Lac06g006580|Lac05g015420|Lac09g007760|Lac08g011750|Lac13g005910|Lac09g001530|Lac12g004980|Lac10g026250|Lac10g012710|Lac08g009150|Lac00g003500|Lac09g017470|Lac04g017430|Lac01g001300|Lac06g013710|Lac10g023600|Lac02g001770|Lac00g000120|Lac01g000…	http://amigo.geneontology.org/cgi-bin/amigo/term_details?term=GO:0071704
cellular metabolic process	Gene Ontology	GO:0044237	154	8765	4.85429e-09	5.12575e-07	Lac04g001900|Lac10g011620|Lac12g009490|Lac03g006270|Lac10g011350|Lac08g007810|Lac11g014420|Lac08g007780|Lac08g001990|Lac01g005630|Lac08g005880|Lac10g017310|Lac06g006580|Lac05g015420|Lac09g007760|Lac08g011750|Lac13g005910|Lac12g004980|Lac10g026250|Lac10g012710|Lac08g009150|Lac10g015560|Lac09g017470|Lac04g017430|Lac01g001300|Lac06g013710|Lac10g023600|Lac02g001770|Lac00g000120|Lac11g005730|Lac01g000…	http://amigo.geneontology.org/cgi-bin/amigo/term_details?term=GO:0044237
endoribonuclease activity	Gene Ontology	GO:0004521	11	76	4.98665e-09	5.12575e-07	Lac03g003390|Lac08g005880|Lac11g018450|Lac12g002970|Lac13g002630|Lac11g018410|Lac05g017400|Lac12g007990|Lac02g001110|Lac08g009150|Lac10g006920	http://amigo.geneontology.org/cgi-bin/amigo/term_details?term=GO:0004521
DNA biosynthetic process	Gene Ontology	GO:0071897	10	59	6.47766e-09	6.32544e-07	Lac03g003390|Lac08g005880|Lac11g018450|Lac12g002970|Lac10g017280|Lac13g002630|Lac11g018410|Lac12g007990|Lac02g001110|Lac08g009150	http://amigo.geneontology.org/cgi-bin/amigo/term_details?term=GO:0071897
DNA polymerase activity	Gene Ontology	GO:0034061	9	44	8.8167e-09	8.19953e-07	Lac03g003390|Lac08g005880|Lac11g018450|Lac12g002970|Lac13g002630|Lac11g018410|Lac12g007990|Lac02g001110|Lac08g009150	http://amigo.geneontology.org/cgi-bin/amigo/term_details?term=GO:0034061
RNA phosphodiester bond hydrolysis, endonucleolytic	Gene Ontology	GO:0090502	11	82	1.02096e-08	9.06338e-07	Lac03g003390|Lac08g005880|Lac11g018450|Lac12g002970|Lac13g002630|Lac11g018410|Lac05g017400|Lac12g007990|Lac02g001110|Lac08g009150|Lac10g006920	http://amigo.geneontology.org/cgi-bin/amigo/term_details?term=GO:0090502
cell wall	Gene Ontology	GO:0005618	27	628	1.34563e-08	1.13019e-06	Lac03g007100|Lac06g008250|Lac02g012360|Lac10g011350|Lac03g009670|Lac05g016630|Lac06g005430|Lac01g008990|Lac09g013920|Lac12g000460|Lac03g010130|Lac12g000440|Lac09g001530|Lac03g019430|Lac12g000480|Lac05g021230|Lac02g012330|Lac10g012790|Lac13g008340|Lac02g001770|Lac01g007320|Lac12g000470|Lac11g005870|Lac10g028200|Lac03g007410|Lac05g016320|Lac13g004940	http://amigo.geneontology.org/cgi-bin/amigo/term_details?term=GO:0005618
external encapsulating structure	Gene Ontology	GO:0030312	27	629	1.38886e-08	1.13019e-06	Lac03g007100|Lac06g008250|Lac02g012360|Lac10g011350|Lac03g009670|Lac05g016630|Lac06g005430|Lac01g008990|Lac09g013920|Lac12g000460|Lac03g010130|Lac12g000440|Lac09g001530|Lac03g019430|Lac12g000480|Lac05g021230|Lac02g012330|Lac10g012790|Lac13g008340|Lac02g001770|Lac01g007320|Lac12g000470|Lac11g005870|Lac10g028200|Lac03g007410|Lac05g016320|Lac13g004940	http://amigo.geneontology.org/cgi-bin/amigo/term_details?term=GO:0030312
intrinsic component of membrane	Gene Ontology	GO:0031224	91	4358	1.78658e-08	1.39568e-06	Lac08g021850|Lac05g005490|Lac03g006270|Lac10g011350|Lac02g004090|Lac05g020060|Lac02g016350|Lac08g008380|Lac01g013990|Lac05g012100|Lac10g031400|Lac09g017470|Lac10g023600|Lac12g003420|Lac01g000810|Lac08g005890|Lac07g008330|Lac11g018640|Lac06g023160|Lac12g004890|Lac02g008500|Lac09g018410|Lac03g016950|Lac10g031710|Lac04g020090|Lac12g000850|Lac02g004570|Lac02g011670|Lac10g011620|Lac11g006290|Lac04g015…	http://amigo.geneontology.org/cgi-bin/amigo/term_details?term=GO:0031224
extracellular region	Gene Ontology	GO:0005576	68	2906	2.94327e-08	2.21085e-06	Lac06g022530|Lac03g009670|Lac01g001210|Lac01g001740|Lac01g003830|Lac05g021230|Lac03g017530|Lac12g000470|Lac08g001990|Lac02g016400|Lac03g006270|Lac05g016630|Lac06g006330|Lac04g012600|Lac09g013920|Lac02g004570|Lac10g003380|Lac11g005440|Lac02g006870|Lac02g012390|Lac06g003540|Lac09g007510|Lac12g000460|Lac03g010130|Lac12g000440|Lac10g011250|Lac04g025750|Lac12g003370|Lac03g019430|Lac04g002020|Lac12g000…	http://amigo.geneontology.org/cgi-bin/amigo/term_details?term=GO:0005576
ribonuclease activity	Gene Ontology	GO:0004540	12	117	3.39175e-08	2.45337e-06	Lac03g003390|Lac08g005880|Lac11g018450|Lac12g002970|Lac13g002630|Lac11g018410|Lac05g017400|Lac03g009740|Lac12g007990|Lac02g001110|Lac08g009150|Lac10g006920	http://amigo.geneontology.org/cgi-bin/amigo/term_details?term=GO:0004540
hydrolase activity	Gene Ontology	GO:0016787	65	2747	4.22531e-08	2.85643e-06	Lac10g008170|Lac11g013460|Lac08g015900|Lac10g030570|Lac03g017530|Lac13g008340|Lac04g020090|Lac10g017290|Lac05g016630|Lac10g017270|Lac09g005720|Lac03g009670|Lac07g008780|Lac10g008130|Lac03g003390|Lac02g006650|Lac07g008770|Lac02g011640|Lac10g012790|Lac11g018450|Lac00g006950|Lac12g000460|Lac03g010130|Lac12g000440|Lac11g018410|Lac10g017310|Lac11g019820|Lac08g009150|Lac12g000480|Lac02g001190|Lac05g016…	http://amigo.geneontology.org/cgi-bin/amigo/term_details?term=GO:0016787
protein binding	Gene Ontology	GO:0005515	86	4103	4.25599e-08	2.85643e-06	Lac04g001900|Lac07g001900|Lac00g000120|Lac03g006270|Lac08g007810|Lac12g001480|Lac08g001990|Lac04g004790|Lac10g017310|Lac09g007760|Lac07g012840|Lac05g013330|Lac12g004980|Lac04g002020|Lac05g012100|Lac09g000460|Lac06g013710|Lac06g018520|Lac02g001770|Lac10g015940|Lac04g017430|Lac01g000810|Lac09g021750|Lac02g011670|Lac04g016290|Lac11g013460|Lac09g018410|Lac08g000480|Lac12g008320|Lac04g020090|Lac10g015…	http://amigo.geneontology.org/cgi-bin/amigo/term_details?term=GO:0005515
endonuclease activity	Gene Ontology	GO:0004519	12	120	4.38776e-08	2.85643e-06	Lac03g003390|Lac08g005880|Lac11g018450|Lac12g002970|Lac10g017280|Lac13g002630|Lac11g018410|Lac05g017400|Lac12g007990|Lac02g001110|Lac08g009150|Lac10g006920	http://amigo.geneontology.org/cgi-bin/amigo/term_details?term=GO:0004519
ion binding	Gene Ontology	GO:0043167	96	4826	6.59416e-08	4.15432e-06	Lac04g001900|Lac06g018520|Lac10g011350|Lac10g003380|Lac08g007780|Lac08g001990|Lac04g004790|Lac10g017310|Lac06g006580|Lac05g015420|Lac09g007760|Lac04g002020|Lac10g031400|Lac04g017430|Lac10g023600|Lac02g001770|Lac11g005730|Lac01g000810|Lac09g021750|Lac07g008330|Lac08g006240|Lac06g022530|Lac09g000470|Lac11g013460|Lac02g008500|Lac10g030570|Lac09g018410|Lac10g031710|Lac08g000480|Lac10g006690|Lac04g020…	http://amigo.geneontology.org/cgi-bin/amigo/term_details?term=GO:0043167
nuclease activity	Gene Ontology	GO:0004518	15	214	7.62983e-08	4.65658e-06	Lac10g017290|Lac03g003390|Lac08g005880|Lac11g018450|Lac12g002970|Lac10g017280|Lac13g002630|Lac11g018410|Lac05g017400|Lac10g017270|Lac03g009740|Lac12g007990|Lac02g001110|Lac08g009150|Lac10g006920	http://amigo.geneontology.org/cgi-bin/amigo/term_details?term=GO:0004518
primary metabolic process	Gene Ontology	GO:0044238	143	8358	1.49149e-07	8.82693e-06	Lac04g001900|Lac08g012460|Lac10g011620|Lac03g017530|Lac12g009490|Lac05g016630|Lac08g007810|Lac08g007780|Lac02g004090|Lac01g005630|Lac08g005880|Lac02g016350|Lac06g006580|Lac05g015420|Lac09g007760|Lac08g011750|Lac13g005910|Lac09g001530|Lac12g000440|Lac10g026250|Lac10g012710|Lac08g009150|Lac00g003500|Lac09g017470|Lac04g017430|Lac01g001300|Lac06g013710|Lac06g018520|Lac02g001770|Lac00g000120|Lac01g000…	http://amigo.geneontology.org/cgi-bin/amigo/term_details?term=GO:0044238
RNA phosphodiester bond hydrolysis	Gene Ontology	GO:0090501	12	137	1.67551e-07	9.62433e-06	Lac03g003390|Lac08g005880|Lac11g018450|Lac12g002970|Lac13g002630|Lac11g018410|Lac05g017400|Lac03g009740|Lac12g007990|Lac02g001110|Lac08g009150|Lac10g006920	http://amigo.geneontology.org/cgi-bin/amigo/term_details?term=GO:0090501
response to temperature stimulus	Gene Ontology	GO:0009266	23	562	3.74201e-07	2.03366e-05	Lac07g010430|Lac07g007830|Lac12g000470|Lac08g000480|Lac09g005720|Lac08g001990|Lac01g005630|Lac02g007440|Lac12g000460|Lac12g000440|Lac07g012840|Lac10g029740|Lac12g000480|Lac01g009240|Lac05g021230|Lac07g007820|Lac09g000460|Lac09g005730|Lac03g019430|Lac00g000210|Lac10g015940|Lac05g019050|Lac07g012830	http://amigo.geneontology.org/cgi-bin/amigo/term_details?term=GO:0009266
nucleic acid phosphodiester bond hydrolysis	Gene Ontology	GO:0090305	15	244	3.74869e-07	2.03366e-05	Lac10g017290|Lac03g003390|Lac08g005880|Lac11g018450|Lac12g002970|Lac10g017280|Lac13g002630|Lac11g018410|Lac05g017400|Lac10g017270|Lac03g009740|Lac12g007990|Lac02g001110|Lac08g009150|Lac10g006920	http://amigo.geneontology.org/cgi-bin/amigo/term_details?term=GO:0090305
response to biotic stimulus	Gene Ontology	GO:0009607	37	1259	3.99252e-07	2.10741e-05	Lac02g016400|Lac06g008250|Lac07g001900|Lac10g015560|Lac08g000480|Lac04g020090|Lac03g006270|Lac06g006330|Lac03g009670|Lac04g016290|Lac08g001990|Lac11g017890|Lac11g020250|Lac13g011820|Lac02g007440|Lac06g005430|Lac04g021600|Lac08g018000|Lac10g012710|Lac03g007110|Lac02g012360|Lac05g013330|Lac13g010990|Lac05g016590|Lac06g023570|Lac03g001840|Lac02g016410|Lac02g012330|Lac04g013250|Lac01g006280|Lac01g000…	http://amigo.geneontology.org/cgi-bin/amigo/term_details?term=GO:0009607
response to chemical	Gene Ontology	GO:0042221	62	2743	4.3536e-07	2.23752e-05	Lac04g020090|Lac03g007110|Lac06g008250|Lac07g010430|Lac11g013460|Lac08g015900|Lac09g018410|Lac09g000460|Lac10g008170|Lac03g006270|Lac02g009590|Lac09g005720|Lac11g003010|Lac07g010840|Lac05g015110|Lac07g012830|Lac01g008990|Lac02g014230|Lac01g005630|Lac12g007260|Lac02g018600|Lac08g019360|Lac11g017890|Lac02g007440|Lac04g022890|Lac09g001470|Lac10g029740|Lac07g012840|Lac08g018000|Lac13g013780|Lac01g005…	http://amigo.geneontology.org/cgi-bin/amigo/term_details?term=GO:0042221
response to external stimulus	Gene Ontology	GO:0009605	43	1632	7.62268e-07	3.8172e-05	Lac02g016400|Lac06g008250|Lac07g001900|Lac11g013460|Lac09g018410|Lac08g000480|Lac04g020090|Lac03g006270|Lac06g006330|Lac03g009670|Lac04g016290|Lac08g001990|Lac06g008330|Lac12g007260|Lac11g017890|Lac11g020250|Lac13g011820|Lac02g007440|Lac06g005430|Lac08g018000|Lac03g019430|Lac10g012710|Lac08g009170|Lac03g007110|Lac10g015560|Lac05g013330|Lac13g010990|Lac05g016590|Lac06g023570|Lac03g001840|Lac02g012…	http://amigo.geneontology.org/cgi-bin/amigo/term_details?term=GO:0009605
response to other organism	Gene Ontology	GO:0051707	36	1247	8.65323e-07	4.12189e-05	Lac02g016400|Lac06g008250|Lac07g001900|Lac10g015560|Lac08g000480|Lac04g020090|Lac03g006270|Lac06g006330|Lac03g009670|Lac04g016290|Lac08g001990|Lac11g017890|Lac11g020250|Lac13g011820|Lac02g007440|Lac06g005430|Lac08g018000|Lac10g012710|Lac03g007110|Lac02g012360|Lac05g013330|Lac13g010990|Lac05g016590|Lac06g023570|Lac03g001840|Lac02g016410|Lac02g012330|Lac04g013250|Lac01g006280|Lac01g000810|Lac06g006…	http://amigo.geneontology.org/cgi-bin/amigo/term_details?term=GO:0051707
response to external biotic stimulus	Gene Ontology	GO:0043207	36	1247	8.65323e-07	4.12189e-05	Lac02g016400|Lac06g008250|Lac07g001900|Lac10g015560|Lac08g000480|Lac04g020090|Lac03g006270|Lac06g006330|Lac03g009670|Lac04g016290|Lac08g001990|Lac11g017890|Lac11g020250|Lac13g011820|Lac02g007440|Lac06g005430|Lac08g018000|Lac10g012710|Lac03g007110|Lac02g012360|Lac05g013330|Lac13g010990|Lac05g016590|Lac06g023570|Lac03g001840|Lac02g016410|Lac02g012330|Lac04g013250|Lac01g006280|Lac01g000810|Lac06g006…	http://amigo.geneontology.org/cgi-bin/amigo/term_details?term=GO:0043207
transferase activity, transferring phosphorus-containing groups	Gene Ontology	GO:0016772	38	1375	1.17665e-06	5.47141e-05	Lac03g007100|Lac03g007120|Lac02g012320|Lac02g008500|Lac09g018410|Lac02g005670|Lac10g031710|Lac08g000480|Lac03g006270|Lac10g011350|Lac10g031850|Lac03g010540|Lac01g008990|Lac12g004740|Lac02g006870|Lac08g005880|Lac11g020250|Lac11g018450|Lac10g011620|Lac04g022890|Lac11g018410|Lac06g006330|Lac08g009150|Lac03g007110|Lac03g001840|Lac03g007780|Lac12g002970|Lac03g003390|Lac10g017280|Lac13g002630|Lac02g001…	http://amigo.geneontology.org/cgi-bin/amigo/term_details?term=GO:0016772
cysteine-type endopeptidase inhibitor activity	Gene Ontology	GO:0004869	5	13	1.45951e-06	6.62887e-05	Lac12g000480|Lac12g000460|Lac12g000440|Lac12g000470|Lac08g020020	http://amigo.geneontology.org/cgi-bin/amigo/term_details?term=GO:0004869
response to oomycetes	Gene Ontology	GO:0002239	9	87	1.67293e-06	7.39099e-05	Lac08g001990|Lac01g000810|Lac02g012360|Lac13g010990|Lac05g019050|Lac06g005430|Lac11g005870|Lac02g012330|Lac03g006270	http://amigo.geneontology.org/cgi-bin/amigo/term_details?term=GO:0002239
isoprenoid biosynthetic process	Gene Ontology	GO:0008299	12	173	1.70299e-06	7.39099e-05	Lac04g001900|Lac10g011080|Lac11g006870|Lac06g008250|Lac09g000460|Lac06g006580|Lac01g014460|Lac08g011750|Lac08g011780|Lac06g006630|Lac05g019500|Lac06g006600	http://amigo.geneontology.org/cgi-bin/amigo/term_details?term=GO:0008299
cellular response to heat	Gene Ontology	GO:0034605	8	64	1.7464e-06	7.41461e-05	Lac12g000480|Lac12g000470|Lac12g000460|Lac10g029740|Lac09g005730|Lac12g000440|Lac00g000210|Lac09g005720	http://amigo.geneontology.org/cgi-bin/amigo/term_details?term=GO:0034605
transferase activity	Gene Ontology	GO:0016740	69	3353	2.42406e-06	0.000100728	Lac03g007100|Lac11g013330|Lac03g007120|Lac10g011620|Lac02g012320|Lac02g008500|Lac07g007830|Lac00g000120|Lac02g005670|Lac10g031710|Lac07g012730|Lac03g006270|Lac10g011350|Lac10g031850|Lac03g010540|Lac07g007820|Lac04g022890|Lac01g008990|Lac12g004740|Lac02g018600|Lac04g004910|Lac08g005880|Lac02g001110|Lac11g020250|Lac11g018450|Lac07g001900|Lac05g017400|Lac05g015420|Lac06g008250|Lac09g001470|Lac13g005…	http://amigo.geneontology.org/cgi-bin/amigo/term_details?term=GO:0016740
anchored component of plasma membrane	Gene Ontology	GO:0046658	11	149	2.62272e-06	0.000106712	Lac11g005440|Lac01g003030|Lac12g004910|Lac09g021470|Lac05g019050|Lac03g016950|Lac03g007410|Lac08g001990|Lac03g009670|Lac06g013280|Lac13g008340	http://amigo.geneontology.org/cgi-bin/amigo/term_details?term=GO:0046658
multi-organism process	Gene Ontology	GO:0051704	43	1720	2.84696e-06	0.000113472	Lac08g001990|Lac02g016400|Lac06g008250|Lac07g001900|Lac10g015560|Lac09g018410|Lac01g001310|Lac08g000480|Lac04g020090|Lac03g006270|Lac06g006330|Lac09g005720|Lac03g009670|Lac04g016290|Lac11g005440|Lac12g007260|Lac11g017890|Lac11g020250|Lac13g011820|Lac02g007440|Lac06g005430|Lac08g018000|Lac10g012710|Lac03g007110|Lac02g012360|Lac05g013330|Lac13g010990|Lac05g016590|Lac06g023570|Lac03g001840|Lac02g016…	http://amigo.geneontology.org/cgi-bin/amigo/term_details?term=GO:0051704
defense response to other organism	Gene Ontology	GO:0098542	30	1025	5.6658e-06	0.000221306	Lac06g006360|Lac02g016400|Lac06g008250|Lac10g015560|Lac08g000480|Lac04g020090|Lac03g006270|Lac06g006330|Lac03g009670|Lac04g016290|Lac11g020250|Lac07g001900|Lac06g005430|Lac08g018000|Lac10g012710|Lac03g007110|Lac02g012360|Lac05g013330|Lac05g016590|Lac06g023570|Lac03g001840|Lac02g016410|Lac02g012330|Lac01g006280|Lac01g000810|Lac11g017890|Lac00g006230|Lac11g005870|Lac09g010510|Lac02g001560	http://amigo.geneontology.org/cgi-bin/amigo/term_details?term=GO:0098542
isoprenoid metabolic process	Gene Ontology	GO:0006720	12	197	6.0104e-06	0.000230041	Lac04g001900|Lac10g011080|Lac11g006870|Lac06g008250|Lac09g000460|Lac06g006580|Lac01g014460|Lac08g011750|Lac08g011780|Lac06g006630|Lac05g019500|Lac06g006600	http://amigo.geneontology.org/cgi-bin/amigo/term_details?term=GO:0006720
intracellular	Gene Ontology	GO:0005622	245	17437	6.125e-06	0.000230041	Lac03g018490|Lac04g001900|Lac08g012460|Lac08g021850|Lac05g005490|Lac01g009600|Lac07g010430|Lac12g009490|Lac02g001140|Lac09g000460|Lac03g006270|Lac08g007810|Lac12g001480|Lac11g014420|Lac07g008780|Lac10g003380|Lac08g007780|Lac08g001990|Lac01g006280|Lac01g005630|Lac11g006290|Lac05g020060|Lac02g016350|Lac06g006580|Lac05g015420|Lac06g019550|Lac08g008380|Lac07g012840|Lac05g013330|Lac13g013780|Lac04g020…	http://amigo.geneontology.org/cgi-bin/amigo/term_details?term=GO:0005622
integral component of membrane	Gene Ontology	GO:0016021	79	4151	7.14202e-06	0.000263177	Lac08g021850|Lac12g003420|Lac04g020090|Lac03g007100|Lac11g013330|Lac06g008250|Lac02g006530|Lac04g023220|Lac03g008490|Lac07g007830|Lac01g001310|Lac05g012090|Lac02g005670|Lac10g031710|Lac12g004890|Lac10g008170|Lac03g006270|Lac10g011350|Lac10g031850|Lac11g003010|Lac01g003350|Lac07g008780|Lac07g008330|Lac02g004090|Lac03g003530|Lac10g031400|Lac02g006870|Lac05g020060|Lac02g016350|Lac13g011820|Lac10g011…	http://amigo.geneontology.org/cgi-bin/amigo/term_details?term=GO:0016021
terpenoid biosynthetic process	Gene Ontology	GO:0016114	10	136	7.72505e-06	0.00027757	Lac04g001900|Lac06g006630|Lac11g006870|Lac06g008250|Lac09g000460|Lac06g006580|Lac08g011750|Lac08g011780|Lac05g019500|Lac06g006600	http://amigo.geneontology.org/cgi-bin/amigo/term_details?term=GO:0016114
extracellular matrix	Gene Ontology	GO:0031012	5	20	8.47208e-06	0.000295464	Lac11g005440|Lac09g018150|Lac05g021230|Lac04g017730|Lac13g004940	http://amigo.geneontology.org/cgi-bin/amigo/term_details?term=GO:0031012
cell wall biogenesis	Gene Ontology	GO:0042546	13	242	8.99769e-06	0.000308289	Lac11g013330|Lac06g008250|Lac07g007820|Lac01g007320|Lac09g021750|Lac07g007830|Lac03g016950|Lac06g021720|Lac04g016790|Lac04g010740|Lac03g019430|Lac11g006290|Lac04g012600	http://amigo.geneontology.org/cgi-bin/amigo/term_details?term=GO:0042546
cellular biosynthetic process	Gene Ontology	GO:0044249	78	4123	1.0253e-05	0.000345245	Lac04g001900|Lac13g002630|Lac11g013330|Lac06g008250|Lac03g003390|Lac01g011900|Lac07g007830|Lac09g021750|Lac02g005670|Lac08g001990|Lac09g000460|Lac10g006690|Lac02g014230|Lac04g010740|Lac02g009590|Lac06g006600|Lac11g017890|Lac07g007820|Lac03g021920|Lac01g008990|Lac05g019500|Lac01g005630|Lac02g012380|Lac02g018600|Lac04g021540|Lac08g005880|Lac02g001110|Lac10g017310|Lac11g018450|Lac02g007440|Lac06g006…	http://amigo.geneontology.org/cgi-bin/amigo/term_details?term=GO:0044249
biosynthetic process	Gene Ontology	GO:0009058	80	4309	1.50109e-05	0.000496888	Lac03g018490|Lac04g001900|Lac13g002630|Lac11g013330|Lac06g008250|Lac03g003390|Lac01g011900|Lac07g007830|Lac09g021750|Lac02g005670|Lac08g001990|Lac09g000460|Lac10g006690|Lac02g014230|Lac04g010740|Lac02g009590|Lac06g006600|Lac11g017890|Lac07g007820|Lac03g021920|Lac01g008990|Lac05g019500|Lac01g005630|Lac02g012380|Lac02g018600|Lac04g021540|Lac08g005880|Lac02g001110|Lac10g017310|Lac11g018450|Lac02g007…	http://amigo.geneontology.org/cgi-bin/amigo/term_details?term=GO:0009058
hydrolase activity, acting on ester bonds	Gene Ontology	GO:0016788	27	922	1.66323e-05	0.000537229	Lac04g016290|Lac08g015900|Lac10g017290|Lac05g017400|Lac10g017270|Lac03g003390|Lac08g005880|Lac11g018450|Lac00g006950|Lac09g001530|Lac08g009150|Lac02g001190|Lac00g003500|Lac03g009740|Lac11g018410|Lac05g016590|Lac12g002970|Lac10g017280|Lac10g012790|Lac13g002630|Lac02g001110|Lac11g005970|Lac00g006230|Lac04g026060|Lac05g016320|Lac12g007990|Lac10g006920	http://amigo.geneontology.org/cgi-bin/amigo/term_details?term=GO:0016788
cytoplasm	Gene Ontology	GO:0005737	180	12053	1.68449e-05	0.000537229	Lac03g018490|Lac04g001900|Lac08g021850|Lac05g005490|Lac01g009600|Lac07g010430|Lac02g001140|Lac03g006270|Lac11g014420|Lac07g008780|Lac10g003380|Lac08g007780|Lac08g001990|Lac04g004790|Lac08g005880|Lac02g016350|Lac06g006580|Lac05g015420|Lac06g019550|Lac08g008380|Lac13g005910|Lac13g013780|Lac04g020630|Lac10g026250|Lac05g012100|Lac10g015560|Lac10g031400|Lac00g003500|Lac09g017470|Lac04g017430|Lac07g020…	http://amigo.geneontology.org/cgi-bin/amigo/term_details?term=GO:0005737
response to cold	Gene Ontology	GO:0009409	16	382	1.71918e-05	0.000537229	Lac08g001990|Lac01g009240|Lac05g021230|Lac01g005630|Lac09g000460|Lac07g007820|Lac07g010430|Lac05g019050|Lac07g007830|Lac07g012830|Lac08g000480|Lac10g029740|Lac07g012840|Lac03g019430|Lac09g005720|Lac10g015940	http://amigo.geneontology.org/cgi-bin/amigo/term_details?term=GO:0009409
macromolecule metabolic process	Gene Ontology	GO:0043170	113	6748	1.74932e-05	0.000537229	Lac08g012460|Lac10g011620|Lac03g017530|Lac12g009490|Lac10g011350|Lac08g007810|Lac08g007780|Lac01g005630|Lac08g005880|Lac02g016350|Lac09g007760|Lac13g005910|Lac12g000440|Lac10g026250|Lac10g012710|Lac08g009150|Lac09g017470|Lac04g017430|Lac01g001300|Lac06g013710|Lac06g018520|Lac00g000120|Lac01g000810|Lac09g021750|Lac02g011670|Lac00g001720|Lac11g013460|Lac02g008500|Lac10g030570|Lac09g018410|Lac03g016…	http://amigo.geneontology.org/cgi-bin/amigo/term_details?term=GO:0043170
response to abiotic stimulus	Gene Ontology	GO:0009628	45	1981	1.77849e-05	0.000537229	Lac10g008170|Lac06g008250|Lac07g010430|Lac11g013460|Lac08g015900|Lac07g007830|Lac12g000470|Lac08g000480|Lac04g020090|Lac09g005720|Lac08g001990|Lac06g008330|Lac01g005630|Lac11g005720|Lac08g019360|Lac02g007440|Lac12g000460|Lac09g001470|Lac03g010130|Lac10g029740|Lac07g012840|Lac09g007420|Lac03g019430|Lac01g005690|Lac09g000460|Lac12g000480|Lac01g009240|Lac05g021230|Lac07g007820|Lac04g017430|Lac05g016…	http://amigo.geneontology.org/cgi-bin/amigo/term_details?term=GO:0009628
response to drug	Gene Ontology	GO:0042493	18	473	1.78801e-05	0.000537229	Lac08g009170|Lac03g007110|Lac01g005630|Lac04g020090|Lac04g017430|Lac01g011900|Lac10g012710|Lac02g001560|Lac07g012830|Lac11g018640|Lac10g029740|Lac07g012840|Lac08g018000|Lac13g013780|Lac02g014230|Lac13g005910|Lac10g015940|Lac07g010840	http://amigo.geneontology.org/cgi-bin/amigo/term_details?term=GO:0042493
response to oxygen-containing compound	Gene Ontology	GO:1901700	37	1504	2.05972e-05	0.000604015	Lac04g020090|Lac03g007110|Lac06g008250|Lac07g010430|Lac09g000460|Lac10g008170|Lac03g006270|Lac07g010840|Lac06g008330|Lac01g005630|Lac02g018600|Lac02g007440|Lac04g022890|Lac09g001470|Lac10g029740|Lac07g012840|Lac08g018000|Lac12g004740|Lac02g014230|Lac10g012710|Lac08g009170|Lac01g009240|Lac13g001190|Lac05g013330|Lac04g017430|Lac06g018520|Lac03g019430|Lac05g019500|Lac10g015940|Lac04g013250|Lac12g004…	http://amigo.geneontology.org/cgi-bin/amigo/term_details?term=GO:1901700
ATP binding	Gene Ontology	GO:0005524	40	1685	2.07244e-05	0.000604015	Lac10g008170|Lac03g007100|Lac03g007120|Lac10g014460|Lac01g011900|Lac02g008500|Lac10g030570|Lac09g018410|Lac10g031710|Lac08g000480|Lac10g006690|Lac04g020090|Lac10g031850|Lac10g011350|Lac06g006330|Lac09g005720|Lac03g010540|Lac02g011670|Lac12g004740|Lac02g006870|Lac07g008770|Lac11g020250|Lac10g011620|Lac05g015420|Lac13g013780|Lac10g011250|Lac04g002020|Lac03g007110|Lac04g022890|Lac08g003710|Lac10g017…	http://amigo.geneontology.org/cgi-bin/amigo/term_details?term=GO:0005524
adenyl ribonucleotide binding	Gene Ontology	GO:0032559	41	1748	2.12618e-05	0.000604015	Lac10g008170|Lac03g007100|Lac03g007120|Lac10g014460|Lac01g011900|Lac02g008500|Lac10g030570|Lac09g018410|Lac10g031710|Lac08g000480|Lac10g006690|Lac04g020090|Lac10g031850|Lac10g011350|Lac06g006330|Lac09g005720|Lac03g010540|Lac02g011670|Lac03g003530|Lac02g006870|Lac07g008770|Lac11g020250|Lac10g011620|Lac05g015420|Lac13g013780|Lac10g011250|Lac04g002020|Lac03g007110|Lac04g022890|Lac08g003710|Lac12g004…	http://amigo.geneontology.org/cgi-bin/amigo/term_details?term=GO:0032559
nucleotidyltransferase activity	Gene Ontology	GO:0016779	10	154	2.134e-05	0.000604015	Lac03g003390|Lac08g005880|Lac11g018450|Lac12g002970|Lac13g002630|Lac11g018410|Lac03g007780|Lac12g007990|Lac02g001110|Lac08g009150	http://amigo.geneontology.org/cgi-bin/amigo/term_details?term=GO:0016779
adenyl nucleotide binding	Gene Ontology	GO:0030554	41	1751	2.20917e-05	0.000610282	Lac10g008170|Lac03g007100|Lac03g007120|Lac10g014460|Lac01g011900|Lac02g008500|Lac10g030570|Lac09g018410|Lac10g031710|Lac08g000480|Lac10g006690|Lac04g020090|Lac10g031850|Lac10g011350|Lac06g006330|Lac09g005720|Lac03g010540|Lac02g011670|Lac03g003530|Lac02g006870|Lac07g008770|Lac11g020250|Lac10g011620|Lac05g015420|Lac13g013780|Lac10g011250|Lac04g002020|Lac03g007110|Lac04g022890|Lac08g003710|Lac12g004…	http://amigo.geneontology.org/cgi-bin/amigo/term_details?term=GO:0030554
immune system process	Gene Ontology	GO:0002376	16	391	2.256e-05	0.000610282	Lac03g007110|Lac08g018000|Lac05g013330|Lac11g020250|Lac10g015560|Lac07g001900|Lac04g020090|Lac02g016410|Lac08g000480|Lac06g023570|Lac02g016400|Lac03g006270|Lac09g010510|Lac02g001560|Lac03g009670|Lac04g016290	http://amigo.geneontology.org/cgi-bin/amigo/term_details?term=GO:0002376
terpene metabolic process	Gene Ontology	GO:0042214	6	44	2.26167e-05	0.000610282	Lac04g001900|Lac06g006630|Lac11g006870|Lac06g006580|Lac10g011080|Lac06g006600	http://amigo.geneontology.org/cgi-bin/amigo/term_details?term=GO:0042214
response to chitin	Gene Ontology	GO:0010200	9	123	2.28113e-05	0.000610282	Lac03g007110|Lac13g005910|Lac10g012710|Lac07g012830|Lac07g012840|Lac08g018000|Lac02g014230|Lac10g015940|Lac07g010840	http://amigo.geneontology.org/cgi-bin/amigo/term_details?term=GO:0010200
phenylpropanoid biosynthetic process	Gene Ontology	GO:0009699	8	94	2.37472e-05	0.000626733	Lac06g022530|Lac08g001990|Lac11g005040|Lac05g019050|Lac10g023600|Lac09g007510|Lac02g009590|Lac04g010740	http://amigo.geneontology.org/cgi-bin/amigo/term_details?term=GO:0009699
heterocyclic compound binding	Gene Ontology	GO:1901363	96	5527	2.42993e-05	0.000632753	Lac10g011350|Lac10g003380|Lac04g004790|Lac01g005630|Lac08g005880|Lac05g015420|Lac04g002020|Lac10g012710|Lac08g009150|Lac10g031400|Lac09g000460|Lac06g013710|Lac10g023600|Lac02g001770|Lac01g000810|Lac09g021750|Lac02g011670|Lac08g006240|Lac02g008500|Lac10g030570|Lac09g018410|Lac10g031710|Lac08g000480|Lac10g006690|Lac04g020090|Lac10g017270|Lac09g005720|Lac02g004570|Lac07g008330|Lac01g008990|Lac04g021…	http://amigo.geneontology.org/cgi-bin/amigo/term_details?term=GO:1901363
response to organic substance	Gene Ontology	GO:0010033	41	1760	2.47633e-05	0.000636352	Lac04g020090|Lac03g007110|Lac07g010430|Lac11g013460|Lac09g000460|Lac10g008170|Lac03g006270|Lac09g005720|Lac11g003010|Lac07g010840|Lac06g008330|Lac01g005630|Lac02g018600|Lac02g007440|Lac04g022890|Lac09g001470|Lac10g029740|Lac07g012840|Lac08g018000|Lac12g004740|Lac02g014230|Lac10g012710|Lac08g009170|Lac01g009240|Lac13g001190|Lac05g013330|Lac04g017430|Lac06g018520|Lac09g005730|Lac03g019430|Lac00g000…	http://amigo.geneontology.org/cgi-bin/amigo/term_details?term=GO:0010033
innate immune response	Gene Ontology	GO:0045087	15	352	2.59552e-05	0.000657477	Lac03g007110|Lac05g013330|Lac11g020250|Lac10g015560|Lac07g001900|Lac04g020090|Lac02g016410|Lac08g000480|Lac06g023570|Lac02g016400|Lac03g006270|Lac09g010510|Lac02g001560|Lac03g009670|Lac04g016290	http://amigo.geneontology.org/cgi-bin/amigo/term_details?term=GO:0045087
terpenoid metabolic process	Gene Ontology	GO:0006721	10	158	2.62587e-05	0.000657477	Lac04g001900|Lac06g006630|Lac11g006870|Lac06g008250|Lac09g000460|Lac06g006580|Lac08g011750|Lac08g011780|Lac05g019500|Lac06g006600	http://amigo.geneontology.org/cgi-bin/amigo/term_details?term=GO:0006721
nucleotide binding	Gene Ontology	GO:0000166	48	2209	2.77107e-05	0.000671948	Lac10g008170|Lac03g007100|Lac03g007120|Lac10g014460|Lac01g011900|Lac02g008500|Lac10g030570|Lac09g018410|Lac10g031710|Lac08g000480|Lac10g006690|Lac04g020090|Lac10g031850|Lac10g011350|Lac06g006330|Lac09g005720|Lac03g010540|Lac10g003380|Lac02g011670|Lac01g008990|Lac03g003530|Lac02g006870|Lac07g008770|Lac11g020250|Lac10g011620|Lac05g015420|Lac13g013780|Lac10g011250|Lac04g002020|Lac03g007110|Lac04g026…	http://amigo.geneontology.org/cgi-bin/amigo/term_details?term=GO:0000166
nucleoside phosphate binding	Gene Ontology	GO:1901265	48	2209	2.77107e-05	0.000671948	Lac10g008170|Lac03g007100|Lac03g007120|Lac10g014460|Lac01g011900|Lac02g008500|Lac10g030570|Lac09g018410|Lac10g031710|Lac08g000480|Lac10g006690|Lac04g020090|Lac10g031850|Lac10g011350|Lac06g006330|Lac09g005720|Lac03g010540|Lac10g003380|Lac02g011670|Lac01g008990|Lac03g003530|Lac02g006870|Lac07g008770|Lac11g020250|Lac10g011620|Lac05g015420|Lac13g013780|Lac10g011250|Lac04g002020|Lac03g007110|Lac04g026…	http://amigo.geneontology.org/cgi-bin/amigo/term_details?term=GO:1901265
intrinsic component of plasma membrane	Gene Ontology	GO:0031226	14	312	2.80669e-05	0.000671948	Lac11g005440|Lac01g003030|Lac09g021470|Lac12g004910|Lac02g001020|Lac13g010990|Lac04g023220|Lac05g019050|Lac03g016950|Lac03g007410|Lac08g001990|Lac03g009670|Lac06g013280|Lac13g008340	http://amigo.geneontology.org/cgi-bin/amigo/term_details?term=GO:0031226
organic cyclic compound binding	Gene Ontology	GO:0097159	96	5548	2.82129e-05	0.000671948	Lac10g011350|Lac10g003380|Lac04g004790|Lac01g005630|Lac08g005880|Lac05g015420|Lac04g002020|Lac10g012710|Lac08g009150|Lac10g031400|Lac09g000460|Lac06g013710|Lac10g023600|Lac02g001770|Lac01g000810|Lac09g021750|Lac02g011670|Lac08g006240|Lac02g008500|Lac10g030570|Lac09g018410|Lac10g031710|Lac08g000480|Lac10g006690|Lac04g020090|Lac10g017270|Lac09g005720|Lac02g004570|Lac07g008330|Lac01g008990|Lac04g021…	http://amigo.geneontology.org/cgi-bin/amigo/term_details?term=GO:0097159
cellular response to stimulus	Gene Ontology	GO:0051716	56	2738	2.98489e-05	0.000697918	Lac08g009170|Lac04g020090|Lac11g013460|Lac08g015900|Lac10g030570|Lac12g000470|Lac10g010630|Lac08g000480|Lac12g000460|Lac10g008170|Lac03g006270|Lac09g005720|Lac11g003010|Lac03g003530|Lac03g010540|Lac11g018750|Lac08g001990|Lac02g014230|Lac02g018600|Lac08g019360|Lac11g017890|Lac02g007440|Lac09g001470|Lac06g005430|Lac02g008500|Lac11g005870|Lac13g005400|Lac05g013330|Lac09g007420|Lac03g007780|Lac10g029…	http://amigo.geneontology.org/cgi-bin/amigo/term_details?term=GO:0051716
organic substance biosynthetic process	Gene Ontology	GO:1901576	77	4182	3.0018e-05	0.000697918	Lac04g001900|Lac13g002630|Lac11g013330|Lac06g008250|Lac03g003390|Lac01g011900|Lac07g007830|Lac09g021750|Lac02g005670|Lac08g001990|Lac09g000460|Lac10g006690|Lac02g014230|Lac04g010740|Lac02g009590|Lac06g006600|Lac07g007820|Lac03g021920|Lac01g008990|Lac05g019500|Lac01g005630|Lac02g012380|Lac02g018600|Lac04g021540|Lac08g005880|Lac02g001110|Lac10g017310|Lac11g018450|Lac02g007440|Lac06g006580|Lac09g007…	http://amigo.geneontology.org/cgi-bin/amigo/term_details?term=GO:1901576
immune response	Gene Ontology	GO:0006955	15	358	3.12679e-05	0.000718426	Lac03g007110|Lac05g013330|Lac11g020250|Lac10g015560|Lac07g001900|Lac04g020090|Lac02g016410|Lac08g000480|Lac06g023570|Lac02g016400|Lac03g006270|Lac09g010510|Lac02g001560|Lac03g009670|Lac04g016290	http://amigo.geneontology.org/cgi-bin/amigo/term_details?term=GO:0006955
catalytic activity, acting on DNA	Gene Ontology	GO:0140097	10	162	3.21185e-05	0.000729388	Lac03g003390|Lac08g005880|Lac11g018450|Lac12g002970|Lac10g017280|Lac13g002630|Lac11g018410|Lac12g007990|Lac02g001110|Lac08g009150	http://amigo.geneontology.org/cgi-bin/amigo/term_details?term=GO:0140097
anchored component of membrane	Gene Ontology	GO:0031225	13	277	3.47694e-05	0.000780513	Lac11g005440|Lac01g003030|Lac12g004910|Lac09g021470|Lac09g018150|Lac05g019050|Lac03g016950|Lac03g007410|Lac08g001990|Lac03g009670|Lac06g013280|Lac13g008340|Lac04g012600	http://amigo.geneontology.org/cgi-bin/amigo/term_details?term=GO:0031225
intracellular organelle	Gene Ontology	GO:0043229	225	16019	3.6037e-05	0.000799776	Lac03g018490|Lac04g001900|Lac05g005490|Lac01g009600|Lac07g010430|Lac12g009490|Lac02g001140|Lac09g000460|Lac03g006270|Lac08g007810|Lac12g001480|Lac11g014420|Lac07g008780|Lac10g003380|Lac08g007780|Lac08g001990|Lac01g006280|Lac01g005630|Lac11g006290|Lac05g020060|Lac02g016350|Lac06g006580|Lac05g015420|Lac06g019550|Lac08g008380|Lac07g012840|Lac05g013330|Lac12g004980|Lac04g020630|Lac10g026250|Lac10g012…	http://amigo.geneontology.org/cgi-bin/amigo/term_details?term=GO:0043229
membrane-bounded organelle	Gene Ontology	GO:0043227	224	15953	3.9988e-05	0.000877488	Lac03g018490|Lac04g001900|Lac05g005490|Lac01g009600|Lac07g010430|Lac12g009490|Lac02g001140|Lac09g000460|Lac03g006270|Lac08g007810|Lac12g001480|Lac11g014420|Lac07g008780|Lac10g003380|Lac08g007780|Lac08g001990|Lac01g006280|Lac01g005630|Lac11g006290|Lac05g020060|Lac02g016350|Lac06g006580|Lac05g015420|Lac06g019550|Lac08g008380|Lac07g012840|Lac05g013330|Lac12g004980|Lac04g020630|Lac10g026250|Lac10g012…	http://amigo.geneontology.org/cgi-bin/amigo/term_details?term=GO:0043227
carbohydrate derivative binding	Gene Ontology	GO:0097367	44	2006	4.97362e-05	0.00107928	Lac10g008170|Lac03g007100|Lac03g007120|Lac10g014460|Lac01g011900|Lac02g008500|Lac10g030570|Lac09g018410|Lac10g031710|Lac08g000480|Lac10g006690|Lac04g020090|Lac10g031850|Lac10g011350|Lac06g006330|Lac09g005720|Lac03g010540|Lac02g011670|Lac03g003530|Lac01g003030|Lac02g006870|Lac07g008770|Lac11g020250|Lac10g011620|Lac05g015420|Lac13g013780|Lac10g011250|Lac04g002020|Lac03g007110|Lac04g022890|Lac08g003…	http://amigo.geneontology.org/cgi-bin/amigo/term_details?term=GO:0097367
drug binding	Gene Ontology	GO:0008144	41	1818	5.04083e-05	0.00108184	Lac10g008170|Lac03g007100|Lac03g007120|Lac10g014460|Lac01g011900|Lac02g008500|Lac10g030570|Lac09g018410|Lac10g031710|Lac08g000480|Lac10g006690|Lac04g020090|Lac10g031850|Lac10g011350|Lac06g006330|Lac09g005720|Lac03g010540|Lac02g011670|Lac12g004740|Lac01g003030|Lac02g006870|Lac07g008770|Lac11g020250|Lac10g011620|Lac05g015420|Lac13g013780|Lac10g011250|Lac04g002020|Lac03g007110|Lac04g022890|Lac08g003…	http://amigo.geneontology.org/cgi-bin/amigo/term_details?term=GO:0008144
lignin biosynthetic process	Gene Ontology	GO:0009809	6	52	5.33356e-05	0.00113222	Lac06g022530|Lac08g001990|Lac11g005040|Lac05g019050|Lac09g007510|Lac04g010740	http://amigo.geneontology.org/cgi-bin/amigo/term_details?term=GO:0009809
intracellular membrane-bounded organelle	Gene Ontology	GO:0043231	221	15757	5.48525e-05	0.0011519	Lac03g018490|Lac04g001900|Lac05g005490|Lac01g009600|Lac07g010430|Lac12g009490|Lac02g001140|Lac09g000460|Lac03g006270|Lac08g007810|Lac12g001480|Lac11g014420|Lac07g008780|Lac10g003380|Lac08g007780|Lac08g001990|Lac01g006280|Lac01g005630|Lac11g006290|Lac05g020060|Lac02g016350|Lac06g006580|Lac05g015420|Lac06g019550|Lac08g008380|Lac07g012840|Lac05g013330|Lac12g004980|Lac04g020630|Lac10g026250|Lac10g012…	http://amigo.geneontology.org/cgi-bin/amigo/term_details?term=GO:0043231
purine ribonucleotide binding	Gene Ontology	GO:0032555	43	1957	5.86135e-05	0.00121779	Lac10g008170|Lac03g007100|Lac03g007120|Lac10g014460|Lac01g011900|Lac02g008500|Lac10g030570|Lac09g018410|Lac10g031710|Lac08g000480|Lac10g006690|Lac04g020090|Lac10g031850|Lac10g011350|Lac06g006330|Lac09g005720|Lac03g010540|Lac02g011670|Lac03g003530|Lac02g006870|Lac07g008770|Lac11g020250|Lac10g011620|Lac05g015420|Lac13g013780|Lac10g011250|Lac04g002020|Lac03g007110|Lac04g022890|Lac08g003710|Lac12g004…	http://amigo.geneontology.org/cgi-bin/amigo/term_details?term=GO:0032555
purine nucleotide binding	Gene Ontology	GO:0017076	43	1960	6.0637e-05	0.00124657	Lac10g008170|Lac03g007100|Lac03g007120|Lac10g014460|Lac01g011900|Lac02g008500|Lac10g030570|Lac09g018410|Lac10g031710|Lac08g000480|Lac10g006690|Lac04g020090|Lac10g031850|Lac10g011350|Lac06g006330|Lac09g005720|Lac03g010540|Lac02g011670|Lac03g003530|Lac02g006870|Lac07g008770|Lac11g020250|Lac10g011620|Lac05g015420|Lac13g013780|Lac10g011250|Lac04g002020|Lac03g007110|Lac04g022890|Lac08g003710|Lac12g004…	http://amigo.geneontology.org/cgi-bin/amigo/term_details?term=GO:0017076
organelle	Gene Ontology	GO:0043226	225	16128	6.14032e-05	0.00124917	Lac03g018490|Lac04g001900|Lac05g005490|Lac01g009600|Lac07g010430|Lac12g009490|Lac02g001140|Lac09g000460|Lac03g006270|Lac08g007810|Lac12g001480|Lac11g014420|Lac07g008780|Lac10g003380|Lac08g007780|Lac08g001990|Lac01g006280|Lac01g005630|Lac11g006290|Lac05g020060|Lac02g016350|Lac06g006580|Lac05g015420|Lac06g019550|Lac08g008380|Lac07g012840|Lac05g013330|Lac12g004980|Lac04g020630|Lac10g026250|Lac10g012…	http://amigo.geneontology.org/cgi-bin/amigo/term_details?term=GO:0043226
endopeptidase inhibitor activity	Gene Ontology	GO:0004866	5	32	6.20864e-05	0.00125005	Lac12g000480|Lac12g000460|Lac12g000440|Lac12g000470|Lac08g020020	http://amigo.geneontology.org/cgi-bin/amigo/term_details?term=GO:0004866
response to organonitrogen compound	Gene Ontology	GO:0010243	11	214	6.39163e-05	0.00127376	Lac08g009170|Lac03g007110|Lac11g003010|Lac13g005910|Lac10g012710|Lac07g012830|Lac07g012840|Lac08g018000|Lac02g014230|Lac10g015940|Lac07g010840	http://amigo.geneontology.org/cgi-bin/amigo/term_details?term=GO:0010243
plant-type secondary cell wall biogenesis	Gene Ontology	GO:0009834	7	80	6.53742e-05	0.00128966	Lac06g008250|Lac09g021750|Lac03g016950|Lac06g021720|Lac04g016790|Lac04g010740|Lac04g012600	http://amigo.geneontology.org/cgi-bin/amigo/term_details?term=GO:0009834
metal ion binding	Gene Ontology	GO:0046872	56	2828	7.07059e-05	0.00133001	Lac10g017290|Lac04g001900|Lac09g000470|Lac03g007100|Lac06g022530|Lac06g008250|Lac11g013460|Lac04g015630|Lac05g019050|Lac08g001990|Lac04g010740|Lac10g011350|Lac10g017270|Lac09g013920|Lac02g004570|Lac08g007780|Lac11g005440|Lac04g004790|Lac10g031400|Lac11g005720|Lac04g013140|Lac06g006580|Lac06g006600|Lac13g005390|Lac04g004910|Lac09g001470|Lac10g013760|Lac09g007760|Lac10g023600|Lac11g005040|Lac04g017…	http://amigo.geneontology.org/cgi-bin/amigo/term_details?term=GO:0046872
peptidase inhibitor activity	Gene Ontology	GO:0030414	5	33	7.0825e-05	0.00133001	Lac12g000480|Lac12g000460|Lac12g000440|Lac12g000470|Lac08g020020	http://amigo.geneontology.org/cgi-bin/amigo/term_details?term=GO:0030414
negative regulation of endopeptidase activity	Gene Ontology	GO:0010951	5	33	7.0825e-05	0.00133001	Lac12g000480|Lac12g000460|Lac12g000440|Lac12g000470|Lac08g020020	http://amigo.geneontology.org/cgi-bin/amigo/term_details?term=GO:0010951
terpene biosynthetic process	Gene Ontology	GO:0046246	5	33	7.0825e-05	0.00133001	Lac04g001900|Lac06g006630|Lac10g011080|Lac06g006600|Lac06g006580	http://amigo.geneontology.org/cgi-bin/amigo/term_details?term=GO:0046246
endopeptidase regulator activity	Gene Ontology	GO:0061135	5	33	7.0825e-05	0.00133001	Lac12g000480|Lac12g000460|Lac12g000440|Lac12g000470|Lac08g020020	http://amigo.geneontology.org/cgi-bin/amigo/term_details?term=GO:0061135
ribonucleotide binding	Gene Ontology	GO:0032553	43	1977	7.33592e-05	0.00136448	Lac10g008170|Lac03g007100|Lac03g007120|Lac10g014460|Lac01g011900|Lac02g008500|Lac10g030570|Lac09g018410|Lac10g031710|Lac08g000480|Lac10g006690|Lac04g020090|Lac10g031850|Lac10g011350|Lac06g006330|Lac09g005720|Lac03g010540|Lac02g011670|Lac03g003530|Lac02g006870|Lac07g008770|Lac11g020250|Lac10g011620|Lac05g015420|Lac13g013780|Lac10g011250|Lac04g002020|Lac03g007110|Lac04g022890|Lac08g003710|Lac12g004…	http://amigo.geneontology.org/cgi-bin/amigo/term_details?term=GO:0032553
negative regulation of peptidase activity	Gene Ontology	GO:0010466	5	34	8.04811e-05	0.00144502	Lac12g000480|Lac12g000460|Lac12g000440|Lac12g000470|Lac08g020020	http://amigo.geneontology.org/cgi-bin/amigo/term_details?term=GO:0010466
peptidase regulator activity	Gene Ontology	GO:0061134	5	34	8.04811e-05	0.00144502	Lac12g000480|Lac12g000460|Lac12g000440|Lac12g000470|Lac08g020020	http://amigo.geneontology.org/cgi-bin/amigo/term_details?term=GO:0061134
regulation of endopeptidase activity	Gene Ontology	GO:0052548	5	34	8.04811e-05	0.00144502	Lac12g000480|Lac12g000460|Lac12g000440|Lac12g000470|Lac08g020020	http://amigo.geneontology.org/cgi-bin/amigo/term_details?term=GO:0052548
endopeptidase activity	Gene Ontology	GO:0004175	13	302	8.0649e-05	0.00144502	Lac12g000480|Lac10g008130|Lac11g013460|Lac07g008780|Lac08g020020|Lac02g016350|Lac09g018150|Lac12g000470|Lac03g017530|Lac12g000460|Lac12g000440|Lac13g011560|Lac13g004940	http://amigo.geneontology.org/cgi-bin/amigo/term_details?term=GO:0004175
cation binding	Gene Ontology	GO:0043169	56	2844	8.19212e-05	0.00145447	Lac10g017290|Lac04g001900|Lac09g000470|Lac03g007100|Lac06g022530|Lac06g008250|Lac11g013460|Lac04g015630|Lac05g019050|Lac08g001990|Lac04g010740|Lac10g011350|Lac10g017270|Lac09g013920|Lac02g004570|Lac08g007780|Lac11g005440|Lac04g004790|Lac10g031400|Lac11g005720|Lac04g013140|Lac06g006580|Lac06g006600|Lac13g005390|Lac04g004910|Lac09g001470|Lac10g013760|Lac09g007760|Lac10g023600|Lac11g005040|Lac04g017…	http://amigo.geneontology.org/cgi-bin/amigo/term_details?term=GO:0043169
regulation of peptidase activity	Gene Ontology	GO:0052547	5	35	9.11189e-05	0.0016032	Lac12g000480|Lac12g000460|Lac12g000440|Lac12g000470|Lac08g020020	http://amigo.geneontology.org/cgi-bin/amigo/term_details?term=GO:0052547
response to nitrogen compound	Gene Ontology	GO:1901698	12	265	9.56447e-05	0.00166781	Lac08g009170|Lac03g007110|Lac11g003010|Lac13g005910|Lac10g012710|Lac07g012830|Lac06g008330|Lac07g012840|Lac08g018000|Lac02g014230|Lac10g015940|Lac07g010840	http://amigo.geneontology.org/cgi-bin/amigo/term_details?term=GO:1901698
response to bacterium	Gene Ontology	GO:0009617	16	445	9.83205e-05	0.00169929	Lac03g007110|Lac08g018000|Lac00g006230|Lac01g000810|Lac06g008250|Lac06g006360|Lac03g001840|Lac04g020090|Lac10g012710|Lac02g016410|Lac06g023570|Lac02g016400|Lac03g006270|Lac06g006330|Lac02g001560|Lac04g013250	http://amigo.geneontology.org/cgi-bin/amigo/term_details?term=GO:0009617
negative regulation of proteolysis	Gene Ontology	GO:0045861	5	36	0.000102805	0.00176121	Lac12g000480|Lac12g000460|Lac12g000440|Lac12g000470|Lac08g020020	http://amigo.geneontology.org/cgi-bin/amigo/term_details?term=GO:0045861
misfolded protein binding	Gene Ontology	GO:0051787	4	18	0.000105497	0.00179161	Lac00g000210|Lac11g003010|Lac09g005720|Lac09g005730	http://amigo.geneontology.org/cgi-bin/amigo/term_details?term=GO:0051787
response to jasmonic acid	Gene Ontology	GO:0009753	11	228	0.000109352	0.00184107	Lac08g009170|Lac13g001190|Lac01g005630|Lac04g017430|Lac02g007440|Lac10g015940|Lac07g012830|Lac10g029740|Lac07g012840|Lac05g013330|Lac02g001560	http://amigo.geneontology.org/cgi-bin/amigo/term_details?term=GO:0009753
purine ribonucleoside triphosphate binding	Gene Ontology	GO:0035639	41	1887	0.000111307	0.00185798	Lac10g008170|Lac03g007100|Lac03g007120|Lac10g014460|Lac01g011900|Lac02g008500|Lac10g030570|Lac09g018410|Lac10g031710|Lac08g000480|Lac10g006690|Lac04g020090|Lac10g031850|Lac10g011350|Lac06g006330|Lac09g005720|Lac03g010540|Lac02g011670|Lac12g004740|Lac02g006870|Lac07g008770|Lac11g020250|Lac10g011620|Lac05g015420|Lac13g013780|Lac10g011250|Lac04g002020|Lac03g007110|Lac04g022890|Lac08g003710|Lac10g017…	http://amigo.geneontology.org/cgi-bin/amigo/term_details?term=GO:0035639
cellular aromatic compound metabolic process	Gene Ontology	GO:0006725	70	3882	0.000139875	0.00231505	Lac06g022530|Lac04g016290|Lac01g011900|Lac01g000260|Lac10g030570|Lac10g017270|Lac05g019050|Lac02g009590|Lac08g001990|Lac09g000460|Lac10g006690|Lac10g017290|Lac05g017400|Lac08g007810|Lac08g007780|Lac01g008990|Lac03g003390|Lac01g005630|Lac02g012380|Lac02g018600|Lac04g021540|Lac08g005880|Lac11g017890|Lac10g017310|Lac11g018450|Lac02g007440|Lac09g001470|Lac09g007760|Lac13g013780|Lac01g014460|Lac13g005…	http://amigo.geneontology.org/cgi-bin/amigo/term_details?term=GO:0006725
organic cyclic compound metabolic process	Gene Ontology	GO:1901360	71	3969	0.000157266	0.00258101	Lac06g022530|Lac04g016290|Lac01g011900|Lac01g000260|Lac10g030570|Lac10g017270|Lac05g019050|Lac02g009590|Lac08g001990|Lac09g000460|Lac10g006690|Lac10g017290|Lac05g017400|Lac08g007810|Lac13g002630|Lac08g007780|Lac01g008990|Lac03g003390|Lac01g005630|Lac02g012380|Lac02g018600|Lac04g021540|Lac08g005880|Lac10g017310|Lac11g018450|Lac02g007440|Lac09g007760|Lac13g013780|Lac01g014460|Lac13g005400|Lac08g011…	http://amigo.geneontology.org/cgi-bin/amigo/term_details?term=GO:1901360
apoplast	Gene Ontology	GO:0048046	15	417	0.000160484	0.00261187	Lac10g028200|Lac11g005440|Lac08g020020|Lac01g007320|Lac05g021230|Lac09g013920|Lac13g005280|Lac03g010130|Lac09g005730|Lac09g007510|Lac06g022530|Lac03g019430|Lac00g000210|Lac04g010740|Lac13g004940	http://amigo.geneontology.org/cgi-bin/amigo/term_details?term=GO:0048046
small molecule binding	Gene Ontology	GO:0036094	48	2389	0.000176525	0.00284226	Lac10g008170|Lac03g007100|Lac03g007120|Lac10g014460|Lac01g011900|Lac02g008500|Lac10g030570|Lac09g018410|Lac10g031710|Lac08g000480|Lac10g006690|Lac04g020090|Lac10g031850|Lac10g011350|Lac06g006330|Lac09g005720|Lac03g010540|Lac10g003380|Lac02g011670|Lac01g008990|Lac03g003530|Lac02g006870|Lac07g008770|Lac11g020250|Lac10g011620|Lac05g015420|Lac13g013780|Lac10g011250|Lac04g002020|Lac03g007110|Lac04g026…	http://amigo.geneontology.org/cgi-bin/amigo/term_details?term=GO:0036094
positive regulation of seed germination	Gene Ontology	GO:0010030	4	21	0.00017755	0.00284226	Lac12g000480|Lac12g000460|Lac12g000440|Lac12g000470	http://amigo.geneontology.org/cgi-bin/amigo/term_details?term=GO:0010030
hemicellulose metabolic process	Gene Ontology	GO:0010410	7	97	0.000201304	0.00319632	Lac11g013330|Lac01g007320|Lac06g021720|Lac04g016790|Lac05g016630|Lac03g019430|Lac11g006290	http://amigo.geneontology.org/cgi-bin/amigo/term_details?term=GO:0010410
plant-type cell wall biogenesis	Gene Ontology	GO:0009832	9	167	0.000210093	0.00329575	Lac06g008250|Lac07g007820|Lac09g021750|Lac07g007830|Lac03g016950|Lac06g021720|Lac04g016790|Lac04g010740|Lac04g012600	http://amigo.geneontology.org/cgi-bin/amigo/term_details?term=GO:0009832
phenylpropanoid metabolic process	Gene Ontology	GO:0009698	8	131	0.000211359	0.00329575	Lac06g022530|Lac08g001990|Lac11g005040|Lac05g019050|Lac10g023600|Lac09g007510|Lac02g009590|Lac04g010740	http://amigo.geneontology.org/cgi-bin/amigo/term_details?term=GO:0009698
response to heat	Gene Ontology	GO:0009408	10	206	0.000212629	0.00329575	Lac12g000480|Lac12g000440|Lac02g007440|Lac12g000470|Lac12g000460|Lac10g029740|Lac09g005730|Lac03g019430|Lac00g000210|Lac09g005720	http://amigo.geneontology.org/cgi-bin/amigo/term_details?term=GO:0009408
organic cyclic compound biosynthetic process	Gene Ontology	GO:1901362	49	2483	0.000226996	0.00349074	Lac06g022530|Lac13g002630|Lac01g011900|Lac05g019050|Lac08g001990|Lac09g000460|Lac02g009590|Lac03g021920|Lac01g008990|Lac03g003390|Lac01g005630|Lac04g021540|Lac08g005880|Lac10g017310|Lac11g018450|Lac02g007440|Lac09g007760|Lac06g018520|Lac10g013760|Lac10g029740|Lac08g011750|Lac08g018000|Lac11g018410|Lac13g013780|Lac10g012710|Lac08g009150|Lac08g009170|Lac11g005040|Lac04g017430|Lac09g007420|Lac06g013…	http://amigo.geneontology.org/cgi-bin/amigo/term_details?term=GO:1901362
cell wall polysaccharide metabolic process	Gene Ontology	GO:0010383	8	133	0.000233005	0.00355515	Lac11g013330|Lac01g007320|Lac03g016950|Lac06g021720|Lac04g016790|Lac05g016630|Lac03g019430|Lac11g006290	http://amigo.geneontology.org/cgi-bin/amigo/term_details?term=GO:0010383
electron transfer activity	Gene Ontology	GO:0009055	8	135	0.000256435	0.00388231	Lac08g001990|Lac11g005440|Lac11g005730|Lac12g004910|Lac11g005720|Lac09g021470|Lac05g019050|Lac10g013760	http://amigo.geneontology.org/cgi-bin/amigo/term_details?term=GO:0009055
lipid biosynthetic process	Gene Ontology	GO:0008610	16	488	0.00026914	0.0040433	Lac04g001900|Lac13g001190|Lac10g011080|Lac11g006870|Lac02g018600|Lac06g008250|Lac09g000460|Lac06g006580|Lac05g015420|Lac02g005670|Lac01g014460|Lac08g011750|Lac08g011780|Lac06g006630|Lac05g019500|Lac06g006600	http://amigo.geneontology.org/cgi-bin/amigo/term_details?term=GO:0008610
terpene synthase activity	Gene Ontology	GO:0010333	4	24	0.000279689	0.00416972	Lac04g001900|Lac06g006630|Lac06g006600|Lac06g006580	http://amigo.geneontology.org/cgi-bin/amigo/term_details?term=GO:0010333
response to acid chemical	Gene Ontology	GO:0001101	28	1161	0.000292235	0.00432376	Lac04g020090|Lac06g008250|Lac07g010430|Lac10g008170|Lac06g008330|Lac01g005630|Lac02g018600|Lac02g007440|Lac04g022890|Lac09g001470|Lac10g029740|Lac07g012840|Lac08g018000|Lac12g004980|Lac09g000460|Lac08g009170|Lac01g009240|Lac13g001190|Lac05g013330|Lac04g017430|Lac06g018520|Lac05g019500|Lac10g015940|Lac04g013250|Lac11g006870|Lac07g012830|Lac02g001560|Lac07g008840	http://amigo.geneontology.org/cgi-bin/amigo/term_details?term=GO:0001101
secondary metabolic process	Gene Ontology	GO:0019748	13	347	0.000298447	0.00436353	Lac08g001990|Lac06g022530|Lac10g023600|Lac02g018600|Lac11g005040|Lac06g008250|Lac11g017890|Lac05g019050|Lac03g010130|Lac09g007510|Lac02g009590|Lac04g010740|Lac09g000460	http://amigo.geneontology.org/cgi-bin/amigo/term_details?term=GO:0019748
lignin metabolic process	Gene Ontology	GO:0009808	6	73	0.000299392	0.00436353	Lac06g022530|Lac08g001990|Lac11g005040|Lac05g019050|Lac09g007510|Lac04g010740	http://amigo.geneontology.org/cgi-bin/amigo/term_details?term=GO:0009808
cellular lipid metabolic process	Gene Ontology	GO:0044255	19	651	0.000309207	0.00447319	Lac04g001900|Lac13g001190|Lac10g011080|Lac11g006870|Lac02g018600|Lac06g008250|Lac09g000460|Lac09g012740|Lac02g004090|Lac06g006580|Lac11g022170|Lac05g015420|Lac02g005670|Lac01g014460|Lac08g011750|Lac08g011780|Lac06g006630|Lac05g019500|Lac06g006600	http://amigo.geneontology.org/cgi-bin/amigo/term_details?term=GO:0044255
response to endogenous stimulus	Gene Ontology	GO:0009719	33	1475	0.000321655	0.00461907	Lac04g020090|Lac03g007110|Lac07g010430|Lac11g013460|Lac10g008170|Lac06g008330|Lac01g005630|Lac02g018600|Lac02g007440|Lac04g022890|Lac09g001470|Lac10g029740|Lac07g012840|Lac08g018000|Lac12g004740|Lac02g014230|Lac09g000460|Lac08g009170|Lac01g009240|Lac13g001190|Lac05g013330|Lac04g017430|Lac06g018520|Lac03g019430|Lac05g019500|Lac10g015940|Lac04g013250|Lac12g004980|Lac11g017890|Lac07g012830|Lac07g008…	http://amigo.geneontology.org/cgi-bin/amigo/term_details?term=GO:0009719
aromatic compound biosynthetic process	Gene Ontology	GO:0019438	47	2395	0.000347148	0.00494876	Lac06g022530|Lac08g012460|Lac01g011900|Lac05g019050|Lac08g001990|Lac09g000460|Lac02g009590|Lac03g021920|Lac01g008990|Lac03g003390|Lac01g005630|Lac04g021540|Lac08g005880|Lac10g017310|Lac11g018450|Lac02g007440|Lac09g007760|Lac06g018520|Lac10g013760|Lac10g029740|Lac08g018000|Lac11g018410|Lac13g013780|Lac10g012710|Lac08g009150|Lac08g009170|Lac11g005040|Lac04g017430|Lac09g007420|Lac06g013710|Lac12g002…	http://amigo.geneontology.org/cgi-bin/amigo/term_details?term=GO:0019438
xylan metabolic process	Gene Ontology	GO:0045491	5	48	0.00035181	0.00497887	Lac05g016630|Lac06g021720|Lac11g006290|Lac04g016790|Lac11g013330	http://amigo.geneontology.org/cgi-bin/amigo/term_details?term=GO:0045491
response to cadmium ion	Gene Ontology	GO:0046686	12	308	0.000360807	0.00506946	Lac05g015110|Lac01g008990|Lac12g007260|Lac11g005040|Lac02g001560|Lac07g012830|Lac07g012840|Lac02g009590|Lac09g005720|Lac00g000210|Lac10g015940|Lac09g005730	http://amigo.geneontology.org/cgi-bin/amigo/term_details?term=GO:0046686
cation transport	Gene Ontology	GO:0006812	17	555	0.00037393	0.00521632	Lac06g022530|Lac05g012100|Lac12g003420|Lac01g003230|Lac01g011900|Lac04g023220|Lac05g019050|Lac06g023160|Lac05g012090|Lac08g001990|Lac13g013780|Lac04g025750|Lac09g007510|Lac06g022870|Lac04g010740|Lac01g013990|Lac05g012060	http://amigo.geneontology.org/cgi-bin/amigo/term_details?term=GO:0006812
anion binding	Gene Ontology	GO:0043168	47	2407	0.000386613	0.005355	Lac10g008170|Lac03g007100|Lac03g007120|Lac10g014460|Lac01g011900|Lac02g008500|Lac10g030570|Lac09g018410|Lac10g010630|Lac10g031710|Lac08g000480|Lac10g006690|Lac04g020090|Lac10g031850|Lac10g011350|Lac06g006330|Lac09g005720|Lac03g010540|Lac10g003380|Lac02g011670|Lac03g003530|Lac02g006870|Lac07g008770|Lac11g020250|Lac10g011620|Lac05g015420|Lac13g013780|Lac10g011250|Lac04g002020|Lac03g007110|Lac04g026…	http://amigo.geneontology.org/cgi-bin/amigo/term_details?term=GO:0043168
iron ion transport	Gene Ontology	GO:0006826	6	77	0.000391267	0.00538129	Lac06g022530|Lac05g012100|Lac05g012090|Lac09g007510|Lac04g010740|Lac05g012060	http://amigo.geneontology.org/cgi-bin/amigo/term_details?term=GO:0006826
catalytic activity, acting on RNA	Gene Ontology	GO:0140098	13	359	0.00040739	0.00556386	Lac03g003390|Lac07g008770|Lac11g018450|Lac08g005880|Lac12g002970|Lac13g002630|Lac11g018410|Lac05g017400|Lac03g009740|Lac12g007990|Lac02g001110|Lac08g009150|Lac10g006920	http://amigo.geneontology.org/cgi-bin/amigo/term_details?term=GO:0140098
protein phosphorylation	Gene Ontology	GO:0006468	24	949	0.000411086	0.00557535	Lac03g007100|Lac03g007120|Lac02g008500|Lac09g018410|Lac10g031710|Lac08g000480|Lac06g006330|Lac10g011350|Lac10g031850|Lac03g010540|Lac11g018750|Lac12g004740|Lac02g006870|Lac11g020250|Lac10g011620|Lac04g022890|Lac03g007110|Lac03g001840|Lac10g031840|Lac01g000810|Lac12g001990|Lac06g006360|Lac02g011670|Lac02g006800	http://amigo.geneontology.org/cgi-bin/amigo/term_details?term=GO:0006468
response to metal ion	Gene Ontology	GO:0010038	14	410	0.000435581	0.00583383	Lac05g015110|Lac01g008990|Lac12g003420|Lac12g007260|Lac11g005040|Lac02g001560|Lac07g012830|Lac10g023600|Lac07g012840|Lac02g009590|Lac09g005720|Lac00g000210|Lac10g015940|Lac09g005730	http://amigo.geneontology.org/cgi-bin/amigo/term_details?term=GO:0010038
lipid metabolic process	Gene Ontology	GO:0006629	23	895	0.000436119	0.00583383	Lac04g001900|Lac06g008250|Lac06g006600|Lac02g005670|Lac11g022170|Lac02g004090|Lac02g018600|Lac06g006580|Lac00g006950|Lac05g015420|Lac08g011750|Lac09g001530|Lac13g001190|Lac00g003500|Lac09g000460|Lac09g012740|Lac08g011780|Lac06g006630|Lac05g019500|Lac10g011080|Lac11g006870|Lac00g006230|Lac01g014460	http://amigo.geneontology.org/cgi-bin/amigo/term_details?term=GO:0006629
cellular polysaccharide metabolic process	Gene Ontology	GO:0044264	11	272	0.000466666	0.0062	Lac11g013330|Lac06g008250|Lac07g007820|Lac01g007320|Lac07g007830|Lac03g016950|Lac06g021720|Lac04g016790|Lac05g016630|Lac03g019430|Lac11g006290	http://amigo.geneontology.org/cgi-bin/amigo/term_details?term=GO:0044264
carbon-oxygen lyase activity, acting on phosphates	Gene Ontology	GO:0016838	4	28	0.000473791	0.00625212	Lac04g001900|Lac06g006630|Lac06g006600|Lac06g006580	http://amigo.geneontology.org/cgi-bin/amigo/term_details?term=GO:0016838
polysaccharide metabolic process	Gene Ontology	GO:0005976	14	417	0.000511823	0.00670866	Lac02g001190|Lac11g013330|Lac06g008250|Lac07g007820|Lac01g007320|Lac07g007830|Lac03g016950|Lac06g021720|Lac04g016790|Lac10g012790|Lac05g016630|Lac03g019430|Lac11g006290|Lac05g016320	http://amigo.geneontology.org/cgi-bin/amigo/term_details?term=GO:0005976
cell wall organization or biogenesis	Gene Ontology	GO:0071554	18	627	0.000533026	0.00694	Lac02g001190|Lac11g013330|Lac06g008250|Lac07g007820|Lac01g007320|Lac09g021750|Lac07g007830|Lac03g016950|Lac10g025160|Lac06g021720|Lac04g016790|Lac10g012790|Lac04g010740|Lac05g016630|Lac03g019430|Lac11g006290|Lac04g012600|Lac05g016320	http://amigo.geneontology.org/cgi-bin/amigo/term_details?term=GO:0071554
response to hormone	Gene Ontology	GO:0009725	32	1461	0.000563261	0.00725676	Lac04g020090|Lac07g010430|Lac11g013460|Lac10g008170|Lac06g008330|Lac01g005630|Lac02g018600|Lac02g007440|Lac04g022890|Lac09g001470|Lac10g029740|Lac07g012840|Lac08g018000|Lac12g004740|Lac02g014230|Lac09g000460|Lac08g009170|Lac01g009240|Lac13g001190|Lac05g013330|Lac04g017430|Lac06g018520|Lac03g019430|Lac05g019500|Lac10g015940|Lac04g013250|Lac12g004980|Lac11g017890|Lac07g012830|Lac07g008840|Lac02g001…	http://amigo.geneontology.org/cgi-bin/amigo/term_details?term=GO:0009725
positive regulation of biological process	Gene Ontology	GO:0048518	27	1151	0.000564786	0.00725676	Lac08g009170|Lac06g008250|Lac11g013460|Lac12g000470|Lac00g000120|Lac08g000480|Lac03g006270|Lac03g010540|Lac01g005630|Lac02g018600|Lac02g007440|Lac12g000460|Lac09g001470|Lac10g029740|Lac03g007780|Lac12g000440|Lac10g012710|Lac12g000480|Lac09g000460|Lac05g016590|Lac03g008150|Lac09g020190|Lac01g000810|Lac09g021750|Lac00g006230|Lac09g016020|Lac09g010510	http://amigo.geneontology.org/cgi-bin/amigo/term_details?term=GO:0048518
cell wall macromolecule metabolic process	Gene Ontology	GO:0044036	8	154	0.000590732	0.00754052	Lac11g013330|Lac01g007320|Lac03g016950|Lac06g021720|Lac04g016790|Lac05g016630|Lac03g019430|Lac11g006290	http://amigo.geneontology.org/cgi-bin/amigo/term_details?term=GO:0044036
ER body	Gene Ontology	GO:0010168	3	12	0.000613423	0.00777931	Lac05g012090|Lac05g012100|Lac05g012060	http://amigo.geneontology.org/cgi-bin/amigo/term_details?term=GO:0010168
defense response to bacterium	Gene Ontology	GO:0042742	13	378	0.00064833	0.00816896	Lac08g018000|Lac01g000810|Lac06g008250|Lac06g006360|Lac03g001840|Lac06g023570|Lac10g012710|Lac02g016410|Lac00g006230|Lac02g016400|Lac03g006270|Lac06g006330|Lac02g001560	http://amigo.geneontology.org/cgi-bin/amigo/term_details?term=GO:0042742
protein serine/threonine kinase activity	Gene Ontology	GO:0004674	20	750	0.000655762	0.00820964	Lac04g022890|Lac12g004740|Lac02g006870|Lac03g007100|Lac01g000810|Lac03g007120|Lac12g001990|Lac11g020250|Lac02g008500|Lac09g018410|Lac02g011670|Lac10g031710|Lac08g000480|Lac03g010540|Lac02g006800|Lac10g011350|Lac10g031850|Lac06g006330|Lac06g006360|Lac10g031840	http://amigo.geneontology.org/cgi-bin/amigo/term_details?term=GO:0004674
cellular polysaccharide biosynthetic process	Gene Ontology	GO:0033692	8	157	0.000666388	0.00828953	Lac11g013330|Lac06g008250|Lac07g007820|Lac07g007830|Lac03g016950|Lac06g021720|Lac04g016790|Lac11g006290	http://amigo.geneontology.org/cgi-bin/amigo/term_details?term=GO:0033692
generation of precursor metabolites and energy	Gene Ontology	GO:0006091	14	431	0.00069879	0.00862662	Lac08g001990|Lac10g030530|Lac11g005440|Lac11g005730|Lac08g009100|Lac12g004910|Lac01g008990|Lac08g019360|Lac11g005720|Lac01g000260|Lac05g019050|Lac09g021470|Lac10g013760|Lac11g014420	http://amigo.geneontology.org/cgi-bin/amigo/term_details?term=GO:0006091
cellular response to stress	Gene Ontology	GO:0033554	24	987	0.000702321	0.00862662	Lac10g029740|Lac08g015900|Lac10g030570|Lac05g019050|Lac04g020090|Lac09g005720|Lac11g003010|Lac08g001990|Lac06g008330|Lac08g019360|Lac12g000460|Lac12g000440|Lac09g007420|Lac03g007780|Lac03g019430|Lac01g005690|Lac12g000480|Lac13g005400|Lac10g017280|Lac09g005730|Lac00g000210|Lac12g000470|Lac11g018750|Lac04g017730	http://amigo.geneontology.org/cgi-bin/amigo/term_details?term=GO:0033554
DNA metabolic process	Gene Ontology	GO:0006259	14	433	0.000729715	0.00890708	Lac03g003390|Lac02g012380|Lac08g005880|Lac11g018450|Lac10g030570|Lac11g018750|Lac12g002970|Lac13g005400|Lac13g002630|Lac11g018410|Lac10g017280|Lac12g007990|Lac02g001110|Lac08g009150	http://amigo.geneontology.org/cgi-bin/amigo/term_details?term=GO:0006259
xylan biosynthetic process	Gene Ontology	GO:0045492	4	32	0.000748614	0.00908102	Lac06g021720|Lac11g006290|Lac04g016790|Lac11g013330	http://amigo.geneontology.org/cgi-bin/amigo/term_details?term=GO:0045492
secondary metabolite biosynthetic process	Gene Ontology	GO:0044550	8	161	0.000779219	0.00936103	Lac06g022530|Lac08g001990|Lac11g005040|Lac05g019050|Lac10g023600|Lac09g007510|Lac02g009590|Lac04g010740	http://amigo.geneontology.org/cgi-bin/amigo/term_details?term=GO:0044550
phosphorylation	Gene Ontology	GO:0016310	29	1301	0.000781284	0.00936103	Lac03g007100|Lac03g007120|Lac02g012320|Lac02g008500|Lac09g018410|Lac10g031710|Lac08g000480|Lac03g006270|Lac10g011350|Lac10g031850|Lac03g010540|Lac11g018750|Lac01g008990|Lac12g004740|Lac02g006870|Lac11g020250|Lac10g011620|Lac04g022890|Lac03g007110|Lac01g000260|Lac03g001840|Lac10g017280|Lac06g006330|Lac10g031840|Lac01g000810|Lac12g001990|Lac06g006360|Lac02g011670|Lac02g006800	http://amigo.geneontology.org/cgi-bin/amigo/term_details?term=GO:0016310
biological regulation	Gene Ontology	GO:0065007	90	5631	0.000820045	0.00976554	Lac02g012360|Lac00g000120|Lac03g006270|Lac08g001990|Lac01g005630|Lac10g017310|Lac05g015420|Lac09g007760|Lac07g012840|Lac05g013330|Lac10g026250|Lac10g012710|Lac05g012100|Lac10g019290|Lac09g000460|Lac06g013710|Lac06g018520|Lac10g015940|Lac04g017430|Lac01g000810|Lac09g021750|Lac07g012830|Lac06g022530|Lac04g016290|Lac11g013460|Lac02g008500|Lac08g000480|Lac04g020090|Lac04g021540|Lac06g005430|Lac10g013…	http://amigo.geneontology.org/cgi-bin/amigo/term_details?term=GO:0065007
response to molecule of bacterial origin	Gene Ontology	GO:0002237	4	33	0.00083183	0.00984584	Lac03g007110|Lac04g020090|Lac08g018000|Lac03g006270	http://amigo.geneontology.org/cgi-bin/amigo/term_details?term=GO:0002237
negative regulation of hydrolase activity	Gene Ontology	GO:0051346	5	59	0.000843469	0.00992347	Lac12g000480|Lac12g000460|Lac12g000440|Lac12g000470|Lac08g020020	http://amigo.geneontology.org/cgi-bin/amigo/term_details?term=GO:0051346
nitrogen compound metabolic process	Gene Ontology	GO:0006807	111	7262	0.000856146	0.0100123	Lac08g012460|Lac10g011620|Lac03g017530|Lac12g009490|Lac10g011350|Lac08g007810|Lac08g007780|Lac01g005630|Lac08g005880|Lac02g016350|Lac09g007760|Lac04g013250|Lac13g005910|Lac12g004980|Lac10g026250|Lac10g012710|Lac08g009150|Lac09g017470|Lac04g017430|Lac01g001300|Lac06g013710|Lac06g018520|Lac02g001770|Lac00g000120|Lac01g000810|Lac09g021750|Lac02g011670|Lac08g006240|Lac00g001720|Lac11g013460|Lac02g008…	http://amigo.geneontology.org/cgi-bin/amigo/term_details?term=GO:0006807
kinase activity	Gene Ontology	GO:0016301	27	1185	0.000862148	0.0100225	Lac03g007100|Lac03g007120|Lac02g012320|Lac02g008500|Lac09g018410|Lac10g031710|Lac08g000480|Lac03g006270|Lac10g011350|Lac10g031850|Lac03g010540|Lac01g008990|Lac12g004740|Lac02g006870|Lac11g020250|Lac10g011620|Lac04g022890|Lac03g007110|Lac03g001840|Lac10g017280|Lac06g006330|Lac10g031840|Lac01g000810|Lac12g001990|Lac06g006360|Lac02g011670|Lac02g006800	http://amigo.geneontology.org/cgi-bin/amigo/term_details?term=GO:0016301
carbon-oxygen lyase activity	Gene Ontology	GO:0016835	7	126	0.000888983	0.0102733	Lac04g001900|Lac06g006630|Lac10g014460|Lac04g013140|Lac06g006580|Lac12g004980|Lac06g006600	http://amigo.geneontology.org/cgi-bin/amigo/term_details?term=GO:0016835
iron ion homeostasis	Gene Ontology	GO:0055072	6	91	0.000896049	0.0102938	Lac06g022530|Lac05g012100|Lac05g012090|Lac09g007510|Lac04g010740|Lac05g012060	http://amigo.geneontology.org/cgi-bin/amigo/term_details?term=GO:0055072
intracellular sequestering of iron ion	Gene Ontology	GO:0006880	3	14	0.000901301	0.0102938	Lac05g012090|Lac05g012100|Lac05g012060	http://amigo.geneontology.org/cgi-bin/amigo/term_details?term=GO:0006880
transition metal ion transport	Gene Ontology	GO:0000041	7	128	0.000970262	0.011017	Lac06g022530|Lac05g012100|Lac12g003420|Lac05g012090|Lac09g007510|Lac04g010740|Lac05g012060	http://amigo.geneontology.org/cgi-bin/amigo/term_details?term=GO:0000041
plant-type cell wall organization or biogenesis	Gene Ontology	GO:0071669	10	253	0.00098783	0.0111516	Lac06g008250|Lac07g007820|Lac09g021750|Lac07g007830|Lac03g016950|Lac06g021720|Lac04g016790|Lac04g010740|Lac03g019430|Lac04g012600	http://amigo.geneontology.org/cgi-bin/amigo/term_details?term=GO:0071669
defense response to fungus	Gene Ontology	GO:0050832	15	500	0.00099594	0.0111786	Lac01g006280|Lac08g018000|Lac06g008250|Lac11g017890|Lac02g012360|Lac03g001840|Lac06g005430|Lac02g016410|Lac11g005870|Lac02g012330|Lac02g016400|Lac03g006270|Lac02g001560|Lac03g009670|Lac04g016290	http://amigo.geneontology.org/cgi-bin/amigo/term_details?term=GO:0050832
cellulose synthase activity	Gene Ontology	GO:0016759	4	35	0.00101746	0.0113549	Lac10g025160|Lac06g008250|Lac07g007830|Lac07g007820	http://amigo.geneontology.org/cgi-bin/amigo/term_details?term=GO:0016759
sequestering of iron ion	Gene Ontology	GO:0097577	3	15	0.00107241	0.0119001	Lac05g012090|Lac05g012100|Lac05g012060	http://amigo.geneontology.org/cgi-bin/amigo/term_details?term=GO:0097577
hydroquinone:oxygen oxidoreductase activity	Gene Ontology	GO:0052716	3	16	0.00126272	0.0139327	Lac06g022530|Lac04g010740|Lac09g007510	http://amigo.geneontology.org/cgi-bin/amigo/term_details?term=GO:0052716
catalytic activity, acting on a protein	Gene Ontology	GO:0140096	42	2209	0.00132247	0.01451	Lac07g008780|Lac03g007100|Lac03g007120|Lac10g011620|Lac11g013460|Lac02g008500|Lac03g017530|Lac00g000120|Lac10g031710|Lac08g000480|Lac06g006330|Lac10g011350|Lac10g031850|Lac03g010540|Lac10g008130|Lac12g004740|Lac02g006870|Lac11g020250|Lac07g001900|Lac12g000460|Lac04g022890|Lac04g004910|Lac09g001470|Lac13g005400|Lac13g005910|Lac12g000440|Lac12g000480|Lac03g007110|Lac09g017470|Lac09g018150|Lac09g018…	http://amigo.geneontology.org/cgi-bin/amigo/term_details?term=GO:0140096
defense response, incompatible interaction	Gene Ontology	GO:0009814	8	176	0.00134633	0.0146513	Lac05g013330|Lac07g001900|Lac06g023570|Lac02g016410|Lac08g000480|Lac02g016400|Lac03g009670|Lac04g016290	http://amigo.geneontology.org/cgi-bin/amigo/term_details?term=GO:0009814
protein kinase activity	Gene Ontology	GO:0004672	22	916	0.00135035	0.0146513	Lac03g007100|Lac03g007120|Lac02g008500|Lac09g018410|Lac10g031710|Lac08g000480|Lac06g006330|Lac10g011350|Lac10g031850|Lac03g010540|Lac12g004740|Lac02g006870|Lac11g020250|Lac10g011620|Lac04g022890|Lac03g007110|Lac10g031840|Lac01g000810|Lac12g001990|Lac06g006360|Lac02g011670|Lac02g006800	http://amigo.geneontology.org/cgi-bin/amigo/term_details?term=GO:0004672
cellular component biogenesis	Gene Ontology	GO:0044085	25	1100	0.00137423	0.014828	Lac10g030530|Lac08g009100|Lac11g013330|Lac06g008250|Lac11g013460|Lac07g007830|Lac03g016950|Lac08g007810|Lac04g012600|Lac11g014420|Lac02g012380|Lac12g004980|Lac11g006290|Lac01g009240|Lac07g007820|Lac01g001300|Lac01g012310|Lac03g019430|Lac04g010740|Lac01g007320|Lac09g021750|Lac11g018750|Lac06g021720|Lac04g016790|Lac03g009740	http://amigo.geneontology.org/cgi-bin/amigo/term_details?term=GO:0044085
lignin catabolic process	Gene Ontology	GO:0046274	3	17	0.00147299	0.01572	Lac06g022530|Lac04g010740|Lac09g007510	http://amigo.geneontology.org/cgi-bin/amigo/term_details?term=GO:0046274
phenylpropanoid catabolic process	Gene Ontology	GO:0046271	3	17	0.00147299	0.01572	Lac06g022530|Lac04g010740|Lac09g007510	http://amigo.geneontology.org/cgi-bin/amigo/term_details?term=GO:0046271
locomotion	Gene Ontology	GO:0040011	4	40	0.00160546	0.0170406	Lac02g011670|Lac13g011820|Lac12g007260|Lac09g018410	http://amigo.geneontology.org/cgi-bin/amigo/term_details?term=GO:0040011
serine-type endopeptidase activity	Gene Ontology	GO:0004252	6	103	0.00163778	0.0172897	Lac10g008130|Lac07g008780|Lac08g020020|Lac02g016350|Lac13g011560|Lac13g004940	http://amigo.geneontology.org/cgi-bin/amigo/term_details?term=GO:0004252
cell cycle process	Gene Ontology	GO:0022402	12	370	0.00166951	0.0175299	Lac09g007420|Lac06g008250|Lac12g001990|Lac11g013460|Lac07g007830|Lac01g001310|Lac07g007820|Lac10g017280|Lac00g006230|Lac10g019290|Lac03g007780|Lac02g012380	http://amigo.geneontology.org/cgi-bin/amigo/term_details?term=GO:0022402
sequestering of metal ion	Gene Ontology	GO:0051238	3	18	0.00170397	0.017796	Lac05g012090|Lac05g012100|Lac05g012060	http://amigo.geneontology.org/cgi-bin/amigo/term_details?term=GO:0051238
inorganic cation transmembrane transporter activity	Gene Ontology	GO:0022890	12	373	0.00178156	0.0185074	Lac05g012100|Lac12g003420|Lac01g003230|Lac01g011900|Lac04g023220|Lac06g023160|Lac05g012090|Lac13g013780|Lac04g025750|Lac06g022870|Lac01g013990|Lac05g012060	http://amigo.geneontology.org/cgi-bin/amigo/term_details?term=GO:0022890
electron transport chain	Gene Ontology	GO:0022900	8	186	0.00187906	0.0194169	Lac08g001990|Lac11g005440|Lac11g005730|Lac12g004910|Lac11g005720|Lac09g021470|Lac05g019050|Lac10g013760	http://amigo.geneontology.org/cgi-bin/amigo/term_details?term=GO:0022900
regulation of defense response	Gene Ontology	GO:0031347	9	233	0.00202945	0.0208607	Lac08g018000|Lac11g013460|Lac05g016590|Lac06g023570|Lac03g001840|Lac05g013330|Lac03g006270|Lac09g010510|Lac02g001560	http://amigo.geneontology.org/cgi-bin/amigo/term_details?term=GO:0031347
cellular carbohydrate biosynthetic process	Gene Ontology	GO:0034637	8	190	0.00213369	0.0218173	Lac11g013330|Lac06g008250|Lac07g007820|Lac07g007830|Lac03g016950|Lac06g021720|Lac04g016790|Lac11g006290	http://amigo.geneontology.org/cgi-bin/amigo/term_details?term=GO:0034637
regulation of cellular process	Gene Ontology	GO:0050794	71	4368	0.00215988	0.0219429	Lac08g009170|Lac04g020090|Lac12g000470|Lac06g008250|Lac11g013460|Lac02g008500|Lac05g019050|Lac00g000120|Lac01g003320|Lac08g000480|Lac09g000460|Lac10g008170|Lac02g012320|Lac11g003010|Lac03g003530|Lac03g010540|Lac07g010840|Lac05g015110|Lac07g012830|Lac08g001990|Lac02g014230|Lac01g005630|Lac12g007260|Lac02g018600|Lac04g021540|Lac10g017310|Lac02g007440|Lac12g000460|Lac09g007760|Lac11g010620|Lac09g001…	http://amigo.geneontology.org/cgi-bin/amigo/term_details?term=GO:0050794
cell wall polysaccharide biosynthetic process	Gene Ontology	GO:0070592	5	74	0.00216845	0.0219429	Lac06g021720|Lac11g006290|Lac11g013330|Lac04g016790|Lac03g016950	http://amigo.geneontology.org/cgi-bin/amigo/term_details?term=GO:0070592
response to unfolded protein	Gene Ontology	GO:0006986	4	44	0.00222008	0.0221158	Lac00g000210|Lac11g003010|Lac09g005720|Lac09g005730	http://amigo.geneontology.org/cgi-bin/amigo/term_details?term=GO:0006986
cellular response to unfolded protein	Gene Ontology	GO:0034620	4	44	0.00222008	0.0221158	Lac00g000210|Lac11g003010|Lac09g005720|Lac09g005730	http://amigo.geneontology.org/cgi-bin/amigo/term_details?term=GO:0034620
peptidase activity, acting on L-amino acid peptides	Gene Ontology	GO:0070011	13	436	0.00223054	0.0221158	Lac12g000480|Lac10g008130|Lac11g013460|Lac07g008780|Lac08g020020|Lac02g016350|Lac09g018150|Lac12g000470|Lac03g017530|Lac12g000460|Lac12g000440|Lac13g011560|Lac13g004940	http://amigo.geneontology.org/cgi-bin/amigo/term_details?term=GO:0070011
oxylipin biosynthetic process	Gene Ontology	GO:0031408	3	20	0.00223084	0.0221158	Lac05g015420|Lac13g001190|Lac02g018600	http://amigo.geneontology.org/cgi-bin/amigo/term_details?term=GO:0031408
plastid	Gene Ontology	GO:0009536	73	4526	0.00226047	0.0222857	Lac08g001990|Lac04g001900|Lac08g009100|Lac10g030530|Lac10g014460|Lac07g010430|Lac01g000260|Lac10g030570|Lac13g003090|Lac02g001140|Lac10g008170|Lac00g006950|Lac09g005720|Lac11g003010|Lac01g003350|Lac11g014420|Lac07g008780|Lac10g003380|Lac03g021920|Lac10g008130|Lac12g004740|Lac10g011080|Lac02g018600|Lac11g005720|Lac07g008770|Lac02g011640|Lac11g020250|Lac06g006630|Lac06g006580|Lac06g006600|Lac02g004…	http://amigo.geneontology.org/cgi-bin/amigo/term_details?term=GO:0009536
polysaccharide biosynthetic process	Gene Ontology	GO:0000271	8	192	0.00227079	0.0222857	Lac11g013330|Lac06g008250|Lac07g007820|Lac07g007830|Lac03g016950|Lac06g021720|Lac04g016790|Lac11g006290	http://amigo.geneontology.org/cgi-bin/amigo/term_details?term=GO:0000271
metal ion transport	Gene Ontology	GO:0030001	11	337	0.00244878	0.0239123	Lac06g022530|Lac05g012100|Lac12g003420|Lac01g003230|Lac05g019050|Lac05g012090|Lac08g001990|Lac09g007510|Lac04g010740|Lac01g013990|Lac05g012060	http://amigo.geneontology.org/cgi-bin/amigo/term_details?term=GO:0030001
cellular manganese ion homeostasis	Gene Ontology	GO:0030026	3	21	0.00252803	0.0245633	Lac05g012090|Lac05g012100|Lac05g012060	http://amigo.geneontology.org/cgi-bin/amigo/term_details?term=GO:0030026
cell wall macromolecule biosynthetic process	Gene Ontology	GO:0044038	5	77	0.00255318	0.0245633	Lac06g021720|Lac11g006290|Lac11g013330|Lac04g016790|Lac03g016950	http://amigo.geneontology.org/cgi-bin/amigo/term_details?term=GO:0044038
cellular component macromolecule biosynthetic process	Gene Ontology	GO:0070589	5	77	0.00255318	0.0245633	Lac06g021720|Lac11g006290|Lac11g013330|Lac04g016790|Lac03g016950	http://amigo.geneontology.org/cgi-bin/amigo/term_details?term=GO:0070589
cellular response to chemical stimulus	Gene Ontology	GO:0070887	29	1412	0.00257595	0.0245883	Lac04g020090|Lac08g015900|Lac10g008170|Lac09g005720|Lac11g003010|Lac08g001990|Lac02g014230|Lac02g018600|Lac08g019360|Lac11g017890|Lac02g007440|Lac09g001470|Lac10g029740|Lac05g013330|Lac12g004740|Lac01g005690|Lac08g009170|Lac03g007110|Lac13g001190|Lac09g000460|Lac10g023600|Lac09g005730|Lac03g019430|Lac00g000210|Lac05g019500|Lac02g012390|Lac05g019050|Lac06g018520|Lac04g017730	http://amigo.geneontology.org/cgi-bin/amigo/term_details?term=GO:0070887
jasmonic acid metabolic process	Gene Ontology	GO:0009694	4	46	0.00258095	0.0245883	Lac05g015420|Lac13g001190|Lac04g016290|Lac02g018600	http://amigo.geneontology.org/cgi-bin/amigo/term_details?term=GO:0009694
signal transduction	Gene Ontology	GO:0007165	33	1678	0.00261024	0.0246291	Lac04g020090|Lac11g013460|Lac02g008500|Lac10g010630|Lac08g000480|Lac10g008170|Lac03g006270|Lac11g003010|Lac03g010540|Lac03g003530|Lac02g018600|Lac02g007440|Lac06g005430|Lac09g001470|Lac10g029740|Lac05g013330|Lac12g004740|Lac02g014230|Lac08g009170|Lac13g001190|Lac02g012360|Lac09g000460|Lac06g018520|Lac02g012330|Lac01g003320|Lac05g019500|Lac01g000810|Lac11g017890|Lac02g012320|Lac11g005870|Lac09g010…	http://amigo.geneontology.org/cgi-bin/amigo/term_details?term=GO:0007165
cellular macromolecule metabolic process	Gene Ontology	GO:0044260	86	5542	0.00261046	0.0246291	Lac10g011620|Lac12g009490|Lac10g011350|Lac01g005630|Lac08g005880|Lac10g017310|Lac09g007760|Lac13g005910|Lac10g026250|Lac10g012710|Lac08g009150|Lac09g017470|Lac09g000460|Lac06g013710|Lac06g018520|Lac00g000120|Lac01g000810|Lac09g021750|Lac02g011670|Lac11g013460|Lac02g008500|Lac10g030570|Lac09g018410|Lac03g016950|Lac05g016630|Lac10g031710|Lac08g000480|Lac10g006690|Lac10g008130|Lac04g021540|Lac11g020…	http://amigo.geneontology.org/cgi-bin/amigo/term_details?term=GO:0044260
coumarin biosynthetic process	Gene Ontology	GO:0009805	2	5	0.00264841	0.024867	Lac10g023600|Lac11g005040	http://amigo.geneontology.org/cgi-bin/amigo/term_details?term=GO:0009805
heterocycle metabolic process	Gene Ontology	GO:0046483	62	3744	0.002818	0.0262416	Lac08g012460|Lac01g011900|Lac01g000260|Lac10g030570|Lac10g017270|Lac09g000460|Lac10g006690|Lac10g017290|Lac05g017400|Lac08g007810|Lac08g007780|Lac01g008990|Lac03g003390|Lac01g005630|Lac02g012380|Lac04g021540|Lac08g005880|Lac11g017890|Lac10g017310|Lac11g018450|Lac02g007440|Lac09g001470|Lac09g007760|Lac13g013780|Lac10g013760|Lac13g005400|Lac08g018000|Lac11g018410|Lac03g007780|Lac10g029740|Lac10g026…	http://amigo.geneontology.org/cgi-bin/amigo/term_details?term=GO:0046483
protein folding chaperone	Gene Ontology	GO:0044183	3	22	0.00284855	0.0262416	Lac00g000210|Lac09g005720|Lac09g005730	http://amigo.geneontology.org/cgi-bin/amigo/term_details?term=GO:0044183
response to freezing	Gene Ontology	GO:0050826	3	22	0.00284855	0.0262416	Lac01g005630|Lac09g000460|Lac10g029740	http://amigo.geneontology.org/cgi-bin/amigo/term_details?term=GO:0050826
oxylipin metabolic process	Gene Ontology	GO:0031407	3	22	0.00284855	0.0262416	Lac05g015420|Lac13g001190|Lac02g018600	http://amigo.geneontology.org/cgi-bin/amigo/term_details?term=GO:0031407
defense response to fungus, incompatible interaction	Gene Ontology	GO:0009817	4	48	0.00298013	0.0269907	Lac02g016410|Lac03g009670|Lac02g016400|Lac04g016290	http://amigo.geneontology.org/cgi-bin/amigo/term_details?term=GO:0009817
regulation of proteolysis	Gene Ontology	GO:0030162	5	80	0.00298515	0.0269907	Lac12g000480|Lac12g000460|Lac12g000440|Lac12g000470|Lac08g020020	http://amigo.geneontology.org/cgi-bin/amigo/term_details?term=GO:0030162
cellular metabolic compound salvage	Gene Ontology	GO:0043094	5	80	0.00298515	0.0269907	Lac11g018640|Lac11g005970|Lac01g011900|Lac13g013780|Lac13g003090	http://amigo.geneontology.org/cgi-bin/amigo/term_details?term=GO:0043094
positive regulation of post-embryonic development	Gene Ontology	GO:0048582	5	80	0.00298515	0.0269907	Lac03g008150|Lac12g000480|Lac12g000460|Lac12g000440|Lac12g000470	http://amigo.geneontology.org/cgi-bin/amigo/term_details?term=GO:0048582
cysteine-type peptidase activity	Gene Ontology	GO:0008234	6	117	0.00300866	0.027078	Lac12g000480|Lac08g020020|Lac11g013460|Lac12g000470|Lac12g000460|Lac12g000440	http://amigo.geneontology.org/cgi-bin/amigo/term_details?term=GO:0008234
response to lipid	Gene Ontology	GO:0033993	18	737	0.00302878	0.027134	Lac01g009240|Lac06g008330|Lac12g004980|Lac02g018600|Lac07g010430|Lac07g008840|Lac04g017430|Lac04g022890|Lac09g001470|Lac06g018520|Lac09g000460|Lac04g013250|Lac10g008170|Lac03g019430|Lac12g004740|Lac05g019500|Lac02g001560|Lac10g028200	http://amigo.geneontology.org/cgi-bin/amigo/term_details?term=GO:0033993
response to fungus	Gene Ontology	GO:0009620	15	565	0.00312188	0.0278403	Lac01g006280|Lac08g018000|Lac06g008250|Lac11g017890|Lac02g012360|Lac03g001840|Lac06g005430|Lac02g016410|Lac11g005870|Lac02g012330|Lac02g016400|Lac03g006270|Lac02g001560|Lac03g009670|Lac04g016290	http://amigo.geneontology.org/cgi-bin/amigo/term_details?term=GO:0009620
manganese ion homeostasis	Gene Ontology	GO:0055071	3	23	0.00319297	0.0283449	Lac05g012090|Lac05g012100|Lac05g012060	http://amigo.geneontology.org/cgi-bin/amigo/term_details?term=GO:0055071
regulation of biological process	Gene Ontology	GO:0050789	77	4901	0.00334367	0.0295484	Lac08g009170|Lac04g020090|Lac12g000470|Lac06g008250|Lac11g013460|Lac02g008500|Lac05g019050|Lac00g000120|Lac01g003320|Lac08g000480|Lac09g000460|Lac10g008170|Lac02g012320|Lac11g003010|Lac03g003530|Lac03g010540|Lac07g010840|Lac05g015110|Lac07g012830|Lac08g001990|Lac02g014230|Lac01g005630|Lac12g007260|Lac02g018600|Lac04g021540|Lac10g017310|Lac02g007440|Lac12g000460|Lac09g007760|Lac11g010620|Lac09g001…	http://amigo.geneontology.org/cgi-bin/amigo/term_details?term=GO:0050789
cation transmembrane transporter activity	Gene Ontology	GO:0008324	12	406	0.00347463	0.0305673	Lac05g012100|Lac12g003420|Lac01g003230|Lac01g011900|Lac04g023220|Lac06g023160|Lac05g012090|Lac13g013780|Lac04g025750|Lac06g022870|Lac01g013990|Lac05g012060	http://amigo.geneontology.org/cgi-bin/amigo/term_details?term=GO:0008324
coumarin metabolic process	Gene Ontology	GO:0009804	2	6	0.00350449	0.0306445	Lac10g023600|Lac11g005040	http://amigo.geneontology.org/cgi-bin/amigo/term_details?term=GO:0009804
signaling	Gene Ontology	GO:0023052	33	1713	0.00355811	0.0306445	Lac04g020090|Lac11g013460|Lac02g008500|Lac10g010630|Lac08g000480|Lac10g008170|Lac03g006270|Lac11g003010|Lac03g010540|Lac03g003530|Lac02g018600|Lac02g007440|Lac06g005430|Lac09g001470|Lac10g029740|Lac05g013330|Lac12g004740|Lac02g014230|Lac08g009170|Lac13g001190|Lac02g012360|Lac09g000460|Lac06g018520|Lac02g012330|Lac01g003320|Lac05g019500|Lac01g000810|Lac11g017890|Lac02g012320|Lac11g005870|Lac09g010…	http://amigo.geneontology.org/cgi-bin/amigo/term_details?term=GO:0023052
oxidoreductase activity, acting on diphenols and related substances as donors, oxygen as acceptor	Gene Ontology	GO:0016682	3	24	0.00356186	0.0306445	Lac06g022530|Lac04g010740|Lac09g007510	http://amigo.geneontology.org/cgi-bin/amigo/term_details?term=GO:0016682
manganese ion transmembrane transport	Gene Ontology	GO:0071421	3	24	0.00356186	0.0306445	Lac05g012090|Lac05g012100|Lac05g012060	http://amigo.geneontology.org/cgi-bin/amigo/term_details?term=GO:0071421
manganese ion transmembrane transporter activity	Gene Ontology	GO:0005384	3	24	0.00356186	0.0306445	Lac05g012090|Lac05g012100|Lac05g012060	http://amigo.geneontology.org/cgi-bin/amigo/term_details?term=GO:0005384
response to osmotic stress	Gene Ontology	GO:0006970	14	518	0.00363288	0.0311185	Lac06g008330|Lac01g005630|Lac11g006870|Lac06g008250|Lac04g017430|Lac10g015940|Lac07g012830|Lac07g010430|Lac03g010130|Lac08g000480|Lac07g012840|Lac10g008170|Lac12g004980|Lac02g001560	http://amigo.geneontology.org/cgi-bin/amigo/term_details?term=GO:0006970
chloroplast	Gene Ontology	GO:0009507	67	4164	0.00371104	0.0316492	Lac03g018490|Lac04g001900|Lac08g009100|Lac10g030530|Lac10g014460|Lac07g010430|Lac01g000260|Lac10g030570|Lac02g001140|Lac10g008170|Lac09g005720|Lac11g003010|Lac01g003350|Lac03g010540|Lac07g008780|Lac10g003380|Lac03g021920|Lac10g008130|Lac12g004740|Lac02g018600|Lac11g005720|Lac07g008770|Lac02g011640|Lac04g013140|Lac06g006630|Lac06g006580|Lac06g006600|Lac02g004090|Lac11g014420|Lac04g025750|Lac10g034…	http://amigo.geneontology.org/cgi-bin/amigo/term_details?term=GO:0009507
regulation of response to biotic stimulus	Gene Ontology	GO:0002831	7	165	0.00382672	0.0324938	Lac08g018000|Lac03g001840|Lac06g023570|Lac05g013330|Lac03g006270|Lac09g010510|Lac02g001560	http://amigo.geneontology.org/cgi-bin/amigo/term_details?term=GO:0002831
cellulose biosynthetic process	Gene Ontology	GO:0030244	4	52	0.00390103	0.0329814	Lac06g008250|Lac07g007820|Lac07g007830|Lac03g016950	http://amigo.geneontology.org/cgi-bin/amigo/term_details?term=GO:0030244
cellulose synthase (UDP-forming) activity	Gene Ontology	GO:0016760	3	25	0.00395572	0.0331567	Lac06g008250|Lac07g007820|Lac07g007830	http://amigo.geneontology.org/cgi-bin/amigo/term_details?term=GO:0016760
plant-type primary cell wall biogenesis	Gene Ontology	GO:0009833	3	25	0.00395572	0.0331567	Lac06g008250|Lac07g007820|Lac07g007830	http://amigo.geneontology.org/cgi-bin/amigo/term_details?term=GO:0009833
regulation of immune system process	Gene Ontology	GO:0002682	6	125	0.00410175	0.0342338	Lac08g018000|Lac06g023570|Lac05g013330|Lac03g006270|Lac09g010510|Lac02g001560	http://amigo.geneontology.org/cgi-bin/amigo/term_details?term=GO:0002682
jasmonic acid biosynthetic process	Gene Ontology	GO:0009695	3	26	0.00437505	0.0357992	Lac05g015420|Lac13g001190|Lac02g018600	http://amigo.geneontology.org/cgi-bin/amigo/term_details?term=GO:0009695
manganese ion transport	Gene Ontology	GO:0006828	3	26	0.00437505	0.0357992	Lac05g012090|Lac05g012100|Lac05g012060	http://amigo.geneontology.org/cgi-bin/amigo/term_details?term=GO:0006828
regulation of secondary metabolic process	Gene Ontology	GO:0043455	4	54	0.00442643	0.0357992	Lac06g008250|Lac08g001990|Lac09g000460|Lac05g019050	http://amigo.geneontology.org/cgi-bin/amigo/term_details?term=GO:0043455
uracil transport	Gene Ontology	GO:0015857	2	7	0.00447172	0.0357992	Lac01g011900|Lac13g013780	http://amigo.geneontology.org/cgi-bin/amigo/term_details?term=GO:0015857
pyrimidine nucleobase transport	Gene Ontology	GO:0015855	2	7	0.00447172	0.0357992	Lac01g011900|Lac13g013780	http://amigo.geneontology.org/cgi-bin/amigo/term_details?term=GO:0015855
uracil transmembrane transporter activity	Gene Ontology	GO:0015210	2	7	0.00447172	0.0357992	Lac01g011900|Lac13g013780	http://amigo.geneontology.org/cgi-bin/amigo/term_details?term=GO:0015210
pyrimidine nucleobase transmembrane transport	Gene Ontology	GO:1904082	2	7	0.00447172	0.0357992	Lac01g011900|Lac13g013780	http://amigo.geneontology.org/cgi-bin/amigo/term_details?term=GO:1904082
pyrimidine nucleobase transmembrane transporter activity	Gene Ontology	GO:0005350	2	7	0.00447172	0.0357992	Lac01g011900|Lac13g013780	http://amigo.geneontology.org/cgi-bin/amigo/term_details?term=GO:0005350
uracil transmembrane transport	Gene Ontology	GO:1903791	2	7	0.00447172	0.0357992	Lac01g011900|Lac13g013780	http://amigo.geneontology.org/cgi-bin/amigo/term_details?term=GO:1903791
regulation of response to external stimulus	Gene Ontology	GO:0032101	7	170	0.00447261	0.0357992	Lac08g018000|Lac03g001840|Lac06g023570|Lac05g013330|Lac03g006270|Lac09g010510|Lac02g001560	http://amigo.geneontology.org/cgi-bin/amigo/term_details?term=GO:0032101
peptidase activity	Gene Ontology	GO:0008233	13	475	0.00450251	0.0358914	Lac12g000480|Lac10g008130|Lac11g013460|Lac07g008780|Lac08g020020|Lac02g016350|Lac09g018150|Lac12g000470|Lac03g017530|Lac12g000460|Lac12g000440|Lac13g011560|Lac13g004940	http://amigo.geneontology.org/cgi-bin/amigo/term_details?term=GO:0008233
oxidoreductase activity	Gene Ontology	GO:0016491	26	1276	0.00466519	0.0370371	Lac06g022530|Lac01g000260|Lac13g003090|Lac02g009590|Lac02g004570|Lac10g003380|Lac11g005440|Lac12g007260|Lac11g005720|Lac04g015630|Lac04g026160|Lac10g031400|Lac09g007510|Lac08g001990|Lac10g023600|Lac04g010740|Lac05g019500|Lac11g005730|Lac11g006870|Lac12g004910|Lac09g021470|Lac02g012390|Lac05g019050|Lac10g013760|Lac08g006240|Lac04g015620	http://amigo.geneontology.org/cgi-bin/amigo/term_details?term=GO:0016491
apocarotenoid biosynthetic process	Gene Ontology	GO:0043289	3	27	0.00482031	0.0376563	Lac06g008250|Lac09g000460|Lac11g006870	http://amigo.geneontology.org/cgi-bin/amigo/term_details?term=GO:0043289
iron ion transmembrane transporter activity	Gene Ontology	GO:0005381	3	27	0.00482031	0.0376563	Lac05g012090|Lac05g012100|Lac05g012060	http://amigo.geneontology.org/cgi-bin/amigo/term_details?term=GO:0005381
abscisic acid biosynthetic process	Gene Ontology	GO:0009688	3	27	0.00482031	0.0376563	Lac06g008250|Lac09g000460|Lac11g006870	http://amigo.geneontology.org/cgi-bin/amigo/term_details?term=GO:0009688
tertiary alcohol biosynthetic process	Gene Ontology	GO:1902645	3	27	0.00482031	0.0376563	Lac06g008250|Lac09g000460|Lac11g006870	http://amigo.geneontology.org/cgi-bin/amigo/term_details?term=GO:1902645
heterocycle biosynthetic process	Gene Ontology	GO:0018130	41	2316	0.0051897	0.0399702	Lac08g012460|Lac01g011900|Lac09g000460|Lac03g021920|Lac01g008990|Lac03g003390|Lac01g005630|Lac04g021540|Lac08g005880|Lac10g017310|Lac11g018450|Lac02g007440|Lac09g007760|Lac06g018520|Lac10g013760|Lac10g029740|Lac08g018000|Lac11g018410|Lac13g013780|Lac10g012710|Lac08g009150|Lac08g009170|Lac11g005040|Lac04g017430|Lac09g007420|Lac06g013710|Lac12g002970|Lac10g023600|Lac10g017280|Lac13g002630|Lac12g004…	http://amigo.geneontology.org/cgi-bin/amigo/term_details?term=GO:0018130
solute:proton symporter activity	Gene Ontology	GO:0015295	5	92	0.00524876	0.0399702	Lac06g022870|Lac13g013780|Lac01g011900|Lac04g023220|Lac06g023160	http://amigo.geneontology.org/cgi-bin/amigo/term_details?term=GO:0015295
transition metal ion homeostasis	Gene Ontology	GO:0055076	6	132	0.0052777	0.0399702	Lac06g022530|Lac05g012100|Lac05g012090|Lac09g007510|Lac04g010740|Lac05g012060	http://amigo.geneontology.org/cgi-bin/amigo/term_details?term=GO:0055076
taxis	Gene Ontology	GO:0042330	3	28	0.00529195	0.0399702	Lac02g011670|Lac12g007260|Lac09g018410	http://amigo.geneontology.org/cgi-bin/amigo/term_details?term=GO:0042330
chemotaxis	Gene Ontology	GO:0006935	3	28	0.00529195	0.0399702	Lac02g011670|Lac12g007260|Lac09g018410	http://amigo.geneontology.org/cgi-bin/amigo/term_details?term=GO:0006935
pollen tube guidance	Gene Ontology	GO:0010183	3	28	0.00529195	0.0399702	Lac02g011670|Lac12g007260|Lac09g018410	http://amigo.geneontology.org/cgi-bin/amigo/term_details?term=GO:0010183
positive chemotaxis	Gene Ontology	GO:0050918	3	28	0.00529195	0.0399702	Lac02g011670|Lac12g007260|Lac09g018410	http://amigo.geneontology.org/cgi-bin/amigo/term_details?term=GO:0050918
3'-5' exonuclease activity	Gene Ontology	GO:0008408	4	57	0.00530071	0.0399702	Lac10g017270|Lac03g009740|Lac10g017280|Lac10g017290	http://amigo.geneontology.org/cgi-bin/amigo/term_details?term=GO:0008408
beta-glucan biosynthetic process	Gene Ontology	GO:0051274	4	57	0.00530071	0.0399702	Lac06g008250|Lac07g007820|Lac07g007830|Lac03g016950	http://amigo.geneontology.org/cgi-bin/amigo/term_details?term=GO:0051274
regulation of lignin biosynthetic process	Gene Ontology	GO:1901141	2	8	0.00554745	0.0416699	Lac08g001990|Lac05g019050	http://amigo.geneontology.org/cgi-bin/amigo/term_details?term=GO:1901141
inorganic cation transmembrane transport	Gene Ontology	GO:0098662	11	379	0.00573188	0.0428903	Lac05g012100|Lac12g003420|Lac01g003230|Lac01g011900|Lac04g023220|Lac06g023160|Lac05g012090|Lac13g013780|Lac06g022870|Lac01g013990|Lac05g012060	http://amigo.geneontology.org/cgi-bin/amigo/term_details?term=GO:0098662
oxidation-reduction process	Gene Ontology	GO:0055114	29	1501	0.00590235	0.0439973	Lac06g022530|Lac01g000260|Lac13g003090|Lac08g001990|Lac02g009590|Lac02g004570|Lac10g003380|Lac11g005440|Lac12g007260|Lac02g018600|Lac11g005720|Lac08g019360|Lac04g015630|Lac04g026160|Lac10g031400|Lac09g007510|Lac01g008990|Lac10g023600|Lac04g010740|Lac05g019500|Lac11g005730|Lac11g006870|Lac12g004910|Lac09g021470|Lac02g012390|Lac05g019050|Lac10g013760|Lac08g006240|Lac04g015620	http://amigo.geneontology.org/cgi-bin/amigo/term_details?term=GO:0055114
cation transmembrane transport	Gene Ontology	GO:0098655	12	436	0.00596789	0.0442458	Lac05g012100|Lac12g003420|Lac01g003230|Lac01g011900|Lac04g023220|Lac06g023160|Lac05g012090|Lac13g013780|Lac04g025750|Lac06g022870|Lac01g013990|Lac05g012060	http://amigo.geneontology.org/cgi-bin/amigo/term_details?term=GO:0098655
response to organic cyclic compound	Gene Ontology	GO:0014070	10	328	0.005981	0.0442458	Lac08g009170|Lac12g004740|Lac01g005630|Lac08g018000|Lac04g017430|Lac10g029740|Lac04g020090|Lac03g019430|Lac02g001560|Lac10g028200	http://amigo.geneontology.org/cgi-bin/amigo/term_details?term=GO:0014070
iron ion transmembrane transport	Gene Ontology	GO:0034755	3	30	0.00631599	0.0463727	Lac05g012090|Lac05g012100|Lac05g012060	http://amigo.geneontology.org/cgi-bin/amigo/term_details?term=GO:0034755
heat shock protein binding	Gene Ontology	GO:0031072	3	30	0.00631599	0.0463727	Lac00g000210|Lac09g005720|Lac09g005730	http://amigo.geneontology.org/cgi-bin/amigo/term_details?term=GO:0031072
phosphotransferase activity, alcohol group as acceptor	Gene Ontology	GO:0016773	22	1047	0.00637741	0.0466483	Lac03g007100|Lac03g007120|Lac02g008500|Lac09g018410|Lac10g031710|Lac08g000480|Lac06g006330|Lac10g011350|Lac10g031850|Lac03g010540|Lac12g004740|Lac02g006870|Lac11g020250|Lac10g011620|Lac04g022890|Lac03g007110|Lac10g031840|Lac01g000810|Lac12g001990|Lac06g006360|Lac02g011670|Lac02g006800	http://amigo.geneontology.org/cgi-bin/amigo/term_details?term=GO:0016773
response to inorganic substance	Gene Ontology	GO:0010035	19	857	0.00641107	0.0467195	Lac05g015110|Lac01g008990|Lac12g003420|Lac11g006870|Lac11g005040|Lac07g010430|Lac06g008250|Lac04g017430|Lac10g015940|Lac07g012830|Lac09g001470|Lac10g023600|Lac07g012840|Lac09g005720|Lac02g009590|Lac12g007260|Lac00g000210|Lac02g001560|Lac09g005730	http://amigo.geneontology.org/cgi-bin/amigo/term_details?term=GO:0010035
solute:cation symporter activity	Gene Ontology	GO:0015294	5	97	0.00647779	0.0470302	Lac06g022870|Lac13g013780|Lac01g011900|Lac04g023220|Lac06g023160	http://amigo.geneontology.org/cgi-bin/amigo/term_details?term=GO:0015294
regulation of response to stress	Gene Ontology	GO:0080134	10	333	0.00660513	0.0477771	Lac08g018000|Lac11g013460|Lac05g016590|Lac06g023570|Lac03g001840|Lac09g001470|Lac05g013330|Lac03g006270|Lac09g010510|Lac02g001560	http://amigo.geneontology.org/cgi-bin/amigo/term_details?term=GO:0080134
pyrimidine-containing compound transmembrane transport	Gene Ontology	GO:0072531	2	9	0.00672907	0.0484762	Lac01g011900|Lac13g013780	http://amigo.geneontology.org/cgi-bin/amigo/term_details?term=GO:0072531
cell cycle	Gene Ontology	GO:0007049	13	500	0.00675142	0.0484762	Lac09g007420|Lac06g008250|Lac12g001990|Lac11g013460|Lac07g007830|Lac01g001310|Lac00g000120|Lac07g007820|Lac10g017280|Lac00g006230|Lac10g019290|Lac03g007780|Lac02g012380	http://amigo.geneontology.org/cgi-bin/amigo/term_details?term=GO:0007049
cellular response to topologically incorrect protein	Gene Ontology	GO:0035967	4	62	0.00700172	0.0498655	Lac00g000210|Lac11g003010|Lac09g005720|Lac09g005730	http://amigo.geneontology.org/cgi-bin/amigo/term_details?term=GO:0035967
regulation of biological quality	Gene Ontology	GO:0065008	22	1056	0.0070019	0.0498655	Lac06g022530|Lac04g016290|Lac01g000260|Lac05g012100|Lac05g012090|Lac08g000480|Lac10g008170|Lac07g010840|Lac12g007260|Lac02g018600|Lac05g015420|Lac09g001470|Lac10g026250|Lac05g012060|Lac13g001190|Lac10g017280|Lac04g010740|Lac05g019500|Lac05g005500|Lac00g006230|Lac10g013760|Lac09g007510	http://amigo.geneontology.org/cgi-bin/amigo/term_details?term=GO:0065008
lipase activity	Gene Ontology	GO:0016298	5	99	0.00702151	0.0498655	Lac04g026060|Lac00g006950|Lac05g016590|Lac00g006230|Lac00g003500	http://amigo.geneontology.org/cgi-bin/amigo/term_details?term=GO:0016298
response to salt stress	Gene Ontology	GO:0009651	12	446	0.00705846	0.0499463	Lac01g005630|Lac11g006870|Lac04g017430|Lac10g015940|Lac07g012830|Lac07g010430|Lac03g010130|Lac08g000480|Lac07g012840|Lac10g008170|Lac12g004980|Lac02g001560	http://amigo.geneontology.org/cgi-bin/amigo/term_details?term=GO:0009651

## Sheet: Supplemental Table S5
Supplemental Table S5 GO enrichment of up regulated genes
Term	Database	ID	Input number	Background number	P-Value	Corrected P-Value	Input	Hyperlink
cellular anatomical entity	Gene Ontology	GO:0110165	270	20476	3.608e-12	6.88767e-09	Lac09g012490|Lac10g034520|Lac04g015580|Lac03g019540|Lac06g014330|Lac03g020500|Lac08g016110|Lac08g010200|Lac08g007770|Lac06g008570|Lac04g024160|Lac04g017400|Lac02g004390|Lac12g009300|Lac07g012750|Lac04g005300|Lac04g005140|Lac11g019170|Lac11g001650|Lac12g001850|Lac13g011020|Lac11g009860|Lac07g017480|Lac09g001430|Lac09g010870|Lac13g008190|Lac11g015650|Lac04g016200|Lac08g020460|Lac06g021960|Lac01g006…	http://amigo.geneontology.org/cgi-bin/amigo/term_details?term=GO:0110165
catalytic activity	Gene Ontology	GO:0003824	135	7779	3.53618e-11	3.37528e-08	Lac10g034520|Lac03g019540|Lac06g014330|Lac03g020500|Lac06g008570|Lac04g024160|Lac04g017400|Lac07g012750|Lac04g005300|Lac11g019170|Lac01g003500|Lac13g011020|Lac11g009860|Lac09g001430|Lac09g010870|Lac08g020460|Lac01g006310|Lac07g007210|Lac08g022780|Lac11g005380|Lac09g005250|Lac05g007330|Lac04g016720|Lac05g020470|Lac01g012210|Lac10g019740|Lac03g020100|Lac02g003670|Lac04g013920|Lac02g016020|Lac07g001…	http://amigo.geneontology.org/cgi-bin/amigo/term_details?term=GO:0003824
metabolic process	Gene Ontology	GO:0008152	163	10224	5.87993e-11	3.74159e-08	Lac03g019540|Lac06g014330|Lac03g020500|Lac08g016110|Lac08g010200|Lac08g007770|Lac04g024160|Lac07g012750|Lac04g005300|Lac11g019170|Lac11g001650|Lac01g003500|Lac13g011020|Lac11g009860|Lac07g017480|Lac09g010870|Lac08g020460|Lac01g006310|Lac00g005160|Lac08g022780|Lac11g005380|Lac09g005250|Lac05g007330|Lac04g016720|Lac05g020470|Lac04g003270|Lac01g012210|Lac10g019740|Lac06g020720|Lac02g003670|Lac10g031…	http://amigo.geneontology.org/cgi-bin/amigo/term_details?term=GO:0008152
response to stimulus	Gene Ontology	GO:0050896	100	5510	5.17484e-09	2.46969e-06	Lac03g019540|Lac03g020500|Lac06g007450|Lac09g001430|Lac09g010870|Lac13g008190|Lac01g005360|Lac00g005160|Lac08g022780|Lac11g005380|Lac09g005250|Lac04g016720|Lac04g003270|Lac03g020100|Lac01g003290|Lac07g001870|Lac05g013950|Lac01g005370|Lac07g009380|Lac13g005000|Lac13g007760|Lac02g017280|Lac06g023990|Lac06g021030|Lac10g015660|Lac10g020330|Lac04g022970|Lac02g005710|Lac02g006160|Lac08g007680|Lac07g019…	http://amigo.geneontology.org/cgi-bin/amigo/term_details?term=GO:0050896
binding	Gene Ontology	GO:0005488	146	9385	9.48339e-09	3.62076e-06	Lac09g012490|Lac10g034520|Lac07g017480|Lac03g020500|Lac08g016110|Lac08g007770|Lac06g008570|Lac04g005300|Lac11g019170|Lac12g001850|Lac11g005320|Lac11g009860|Lac09g001430|Lac09g010870|Lac08g020460|Lac00g005160|Lac08g022780|Lac05g007330|Lac04g016720|Lac04g003270|Lac01g012210|Lac10g019740|Lac03g020100|Lac06g020720|Lac10g031110|Lac01g005470|Lac02g009840|Lac04g019750|Lac02g004780|Lac13g007760|Lac09g002…	http://amigo.geneontology.org/cgi-bin/amigo/term_details?term=GO:0005488
heterocyclic compound binding	Gene Ontology	GO:1901363	98	5527	2.57327e-08	8.1873e-06	Lac10g034520|Lac07g017480|Lac08g016110|Lac06g008570|Lac04g005300|Lac06g007450|Lac01g003500|Lac09g001430|Lac09g010870|Lac08g020460|Lac00g005160|Lac08g022780|Lac04g003270|Lac10g019740|Lac03g020100|Lac06g020720|Lac04g013920|Lac01g005470|Lac02g009840|Lac04g019750|Lac09g002230|Lac06g023990|Lac04g022970|Lac01g014360|Lac10g029560|Lac01g004660|Lac02g009600|Lac07g019850|Lac02g010650|Lac03g001240|Lac08g001…	http://amigo.geneontology.org/cgi-bin/amigo/term_details?term=GO:1901363
organic cyclic compound binding	Gene Ontology	GO:0097159	98	5548	3.10721e-08	8.4738e-06	Lac10g034520|Lac07g017480|Lac08g016110|Lac06g008570|Lac04g005300|Lac06g007450|Lac01g003500|Lac09g001430|Lac09g010870|Lac08g020460|Lac00g005160|Lac08g022780|Lac04g003270|Lac10g019740|Lac03g020100|Lac06g020720|Lac04g013920|Lac01g005470|Lac02g009840|Lac04g019750|Lac09g002230|Lac06g023990|Lac04g022970|Lac01g014360|Lac10g029560|Lac01g004660|Lac02g009600|Lac07g019850|Lac02g010650|Lac03g001240|Lac08g001…	http://amigo.geneontology.org/cgi-bin/amigo/term_details?term=GO:0097159
response to chemical	Gene Ontology	GO:0042221	59	2743	7.71226e-08	1.84034e-05	Lac08g017270|Lac10g006770|Lac13g013550|Lac11g005380|Lac03g020500|Lac03g014600|Lac10g033420|Lac02g020100|Lac04g007240|Lac11g017430|Lac04g022970|Lac10g016180|Lac08g009290|Lac05g016710|Lac02g006160|Lac08g007680|Lac13g008190|Lac01g005360|Lac02g019400|Lac07g019850|Lac11g003090|Lac09g010870|Lac07g008790|Lac02g017280|Lac08g022780|Lac07g001870|Lac04g012910|Lac04g010980|Lac04g016720|Lac10g034510|Lac04g003…	http://amigo.geneontology.org/cgi-bin/amigo/term_details?term=GO:0042221
cellular process	Gene Ontology	GO:0009987	162	11150	1.01694e-07	1.98698e-05	Lac09g012490|Lac03g019540|Lac06g014330|Lac03g020500|Lac08g016110|Lac08g010200|Lac08g007770|Lac04g005300|Lac11g019170|Lac11g001650|Lac01g003500|Lac13g011020|Lac11g009860|Lac07g017480|Lac09g001430|Lac09g010870|Lac13g008190|Lac08g020460|Lac01g006310|Lac00g005160|Lac08g022780|Lac11g005380|Lac09g005250|Lac04g016720|Lac04g003270|Lac01g012210|Lac10g019740|Lac03g020100|Lac06g020720|Lac10g031110|Lac11g005…	http://amigo.geneontology.org/cgi-bin/amigo/term_details?term=GO:0009987
RNA-directed DNA polymerase activity	Gene Ontology	GO:0003964	7	31	1.04085e-07	1.98698e-05	Lac13g005950|Lac11g005320|Lac01g004660|Lac09g014850|Lac04g018440|Lac08g010190|Lac09g010280	http://amigo.geneontology.org/cgi-bin/amigo/term_details?term=GO:0003964
response to oxygen-containing compound	Gene Ontology	GO:1901700	39	1504	2.02625e-07	3.51646e-05	Lac08g017270|Lac13g013550|Lac03g020500|Lac10g033420|Lac02g020100|Lac04g022970|Lac10g016180|Lac08g009290|Lac05g016710|Lac02g006160|Lac09g010870|Lac13g008190|Lac01g005360|Lac11g003090|Lac07g008790|Lac06g005320|Lac08g022780|Lac11g005380|Lac04g012910|Lac10g034510|Lac04g003270|Lac08g018750|Lac10g025690|Lac03g015400|Lac04g017860|Lac05g013910|Lac09g008540|Lac07g001870|Lac10g015840|Lac01g005370|Lac03g016…	http://amigo.geneontology.org/cgi-bin/amigo/term_details?term=GO:1901700
organic substance metabolic process	Gene Ontology	GO:0071704	136	8962	2.28647e-07	3.6374e-05	Lac03g019540|Lac07g017480|Lac03g020500|Lac08g016110|Lac08g010200|Lac08g007770|Lac04g024160|Lac07g012750|Lac04g005300|Lac11g019170|Lac11g001650|Lac01g003500|Lac13g011020|Lac06g014330|Lac09g010870|Lac08g020460|Lac01g006310|Lac00g005160|Lac08g022780|Lac11g005380|Lac09g005250|Lac04g016720|Lac05g020470|Lac04g003270|Lac01g012210|Lac10g019740|Lac06g020720|Lac02g003670|Lac10g031110|Lac02g016020|Lac01g005…	http://amigo.geneontology.org/cgi-bin/amigo/term_details?term=GO:0071704
organic cyclic compound metabolic process	Gene Ontology	GO:1901360	74	3969	3.65825e-07	5.372e-05	Lac06g015020|Lac09g014850|Lac10g034760|Lac13g013550|Lac07g017480|Lac08g019420|Lac08g010190|Lac08g016110|Lac04g005300|Lac08g007770|Lac02g008620|Lac07g018130|Lac02g004780|Lac11g001970|Lac07g011960|Lac10g020330|Lac11g019170|Lac03g019540|Lac11g020540|Lac06g007450|Lac01g004660|Lac09g000660|Lac05g006670|Lac01g011780|Lac09g000810|Lac04g016200|Lac11g003090|Lac00g005530|Lac02g010650|Lac04g003270|Lac05g012…	http://amigo.geneontology.org/cgi-bin/amigo/term_details?term=GO:1901360
tetrapyrrole binding	Gene Ontology	GO:0046906	16	322	4.85202e-07	6.61607e-05	Lac08g022780|Lac01g014360|Lac10g006770|Lac13g013550|Lac02g015680|Lac10g018560|Lac13g013540|Lac06g014270|Lac11g020540|Lac08g020460|Lac10g029560|Lac10g031460|Lac00g005160|Lac07g019850|Lac10g001010|Lac02g017280	http://amigo.geneontology.org/cgi-bin/amigo/term_details?term=GO:0046906
oxidation-reduction process	Gene Ontology	GO:0055114	38	1501	5.22345e-07	6.6385e-05	Lac06g015020|Lac10g006770|Lac09g006910|Lac13g013550|Lac02g015680|Lac06g014270|Lac03g014600|Lac10g015660|Lac10g020330|Lac07g019850|Lac01g014360|Lac02g005710|Lac11g009860|Lac08g020460|Lac02g010980|Lac02g012500|Lac13g013540|Lac10g001010|Lac02g017280|Lac08g022780|Lac09g005250|Lac10g003440|Lac01g012330|Lac01g012210|Lac10g024740|Lac11g020540|Lac10g006110|Lac10g004320|Lac12g004790|Lac05g013950|Lac07g009…	http://amigo.geneontology.org/cgi-bin/amigo/term_details?term=GO:0055114
RNA-dependent DNA biosynthetic process	Gene Ontology	GO:0006278	7	41	5.56396e-07	6.6385e-05	Lac13g005950|Lac11g005320|Lac01g004660|Lac09g014850|Lac04g018440|Lac08g010190|Lac09g010280	http://amigo.geneontology.org/cgi-bin/amigo/term_details?term=GO:0006278
heme binding	Gene Ontology	GO:0020037	15	293	7.76064e-07	8.71474e-05	Lac08g022780|Lac01g014360|Lac10g006770|Lac13g013550|Lac02g015680|Lac10g018560|Lac13g013540|Lac06g014270|Lac11g020540|Lac08g020460|Lac10g029560|Lac10g031460|Lac07g019850|Lac10g001010|Lac02g017280	http://amigo.geneontology.org/cgi-bin/amigo/term_details?term=GO:0020037
DNA polymerase activity	Gene Ontology	GO:0034061	7	44	8.52242e-07	9.0385e-05	Lac13g005950|Lac11g005320|Lac01g004660|Lac09g014850|Lac04g018440|Lac08g010190|Lac09g010280	http://amigo.geneontology.org/cgi-bin/amigo/term_details?term=GO:0034061
hydrolase activity	Gene Ontology	GO:0016787	56	2747	9.42433e-07	9.22761e-05	Lac10g034520|Lac10g034760|Lac02g008740|Lac03g020500|Lac04g017860|Lac13g011200|Lac06g008570|Lac04g024160|Lac02g008550|Lac07g012750|Lac04g005300|Lac11g017430|Lac01g001860|Lac11g019170|Lac13g011020|Lac01g004660|Lac09g001430|Lac02g009600|Lac04g016200|Lac02g010650|Lac10g014290|Lac03g001240|Lac05g012380|Lac09g000360|Lac01g012210|Lac05g007330|Lac11g005380|Lac13g005950|Lac12g002760|Lac01g012330|Lac05g020…	http://amigo.geneontology.org/cgi-bin/amigo/term_details?term=GO:0016787
endonuclease activity	Gene Ontology	GO:0004519	10	120	9.66748e-07	9.22761e-05	Lac13g005950|Lac11g005320|Lac01g004660|Lac10g006360|Lac04g018440|Lac05g012380|Lac10g034760|Lac11g019170|Lac08g010190|Lac09g010280	http://amigo.geneontology.org/cgi-bin/amigo/term_details?term=GO:0004519
organic cyclic compound biosynthetic process	Gene Ontology	GO:1901362	52	2483	1.13688e-06	0.000103348	Lac06g015020|Lac09g014850|Lac07g017480|Lac08g016110|Lac02g004780|Lac07g011960|Lac10g020330|Lac08g020460|Lac04g016720|Lac11g020540|Lac06g007450|Lac01g004660|Lac05g006670|Lac09g000810|Lac11g003090|Lac04g003270|Lac10g031110|Lac01g012210|Lac10g001010|Lac06g005320|Lac08g017270|Lac13g005950|Lac12g002760|Lac01g012330|Lac12g002910|Lac10g006360|Lac02g007820|Lac05g014350|Lac13g001150|Lac08g009270|Lac06g020…	http://amigo.geneontology.org/cgi-bin/amigo/term_details?term=GO:1901362
oxidoreductase activity	Gene Ontology	GO:0016491	33	1276	1.97805e-06	0.00016848	Lac06g015020|Lac10g006770|Lac09g006910|Lac13g013550|Lac02g015680|Lac06g014270|Lac03g014600|Lac07g019850|Lac02g005710|Lac11g009860|Lac08g020460|Lac02g010980|Lac02g012500|Lac10g001010|Lac02g017280|Lac08g022780|Lac09g005250|Lac10g003440|Lac13g013540|Lac10g024740|Lac11g020540|Lac10g006110|Lac10g004320|Lac12g004790|Lac05g013950|Lac07g009380|Lac10g018560|Lac03g016760|Lac10g029560|Lac13g008830|Lac10g031…	http://amigo.geneontology.org/cgi-bin/amigo/term_details?term=GO:0016491
phenylpropanoid metabolic process	Gene Ontology	GO:0009698	10	131	2.02988e-06	0.00016848	Lac06g015020|Lac03g019540|Lac07g009380|Lac08g019420|Lac10g019820|Lac05g014350|Lac09g011020|Lac07g018130|Lac10g001010|Lac04g016720	http://amigo.geneontology.org/cgi-bin/amigo/term_details?term=GO:0009698
endoribonuclease activity	Gene Ontology	GO:0004521	8	76	2.40373e-06	0.000191197	Lac13g005950|Lac11g005320|Lac01g004660|Lac04g018440|Lac05g012380|Lac11g019170|Lac08g010190|Lac09g010280	http://amigo.geneontology.org/cgi-bin/amigo/term_details?term=GO:0004521
endoribonuclease activity, producing 5'-phosphomonoesters	Gene Ontology	GO:0016891	7	55	3.28866e-06	0.000244564	Lac13g005950|Lac11g005320|Lac01g004660|Lac04g018440|Lac11g019170|Lac08g010190|Lac09g010280	http://amigo.geneontology.org/cgi-bin/amigo/term_details?term=GO:0016891
cellular metabolic process	Gene Ontology	GO:0044237	129	8765	3.33088e-06	0.000244564	Lac03g019540|Lac06g014330|Lac03g020500|Lac08g016110|Lac08g010200|Lac08g007770|Lac04g005300|Lac11g019170|Lac11g001650|Lac01g003500|Lac13g011020|Lac11g009860|Lac07g017480|Lac09g010870|Lac08g020460|Lac01g006310|Lac00g005160|Lac08g022780|Lac09g005250|Lac04g016720|Lac04g003270|Lac01g012210|Lac10g019740|Lac06g020720|Lac10g031110|Lac01g003290|Lac01g005470|Lac07g001870|Lac05g013950|Lac02g012500|Lac07g009…	http://amigo.geneontology.org/cgi-bin/amigo/term_details?term=GO:0044237
post-embryonic development	Gene Ontology	GO:0009791	36	1503	3.62907e-06	0.000256589	Lac09g014850|Lac08g016110|Lac02g006360|Lac11g017430|Lac05g016710|Lac07g018190|Lac08g009290|Lac09g000810|Lac10g015080|Lac08g001700|Lac02g019340|Lac08g017270|Lac11g005380|Lac07g010240|Lac04g003270|Lac07g008790|Lac13g002020|Lac11g006960|Lac06g020720|Lac04g001620|Lac02g016020|Lac12g007780|Lac01g013840|Lac04g022800|Lac07g001870|Lac02g009840|Lac04g017880|Lac01g006330|Lac01g000180|Lac01g000560|Lac01g000…	http://amigo.geneontology.org/cgi-bin/amigo/term_details?term=GO:0009791
intracellular	Gene Ontology	GO:0005622	221	17437	3.89799e-06	0.000265759	Lac09g012490|Lac10g034520|Lac03g019540|Lac06g014330|Lac03g020500|Lac08g016110|Lac08g010200|Lac08g007770|Lac06g008570|Lac04g017400|Lac02g004390|Lac04g005300|Lac11g019170|Lac11g001650|Lac12g001850|Lac13g011020|Lac11g009860|Lac07g017480|Lac09g001430|Lac09g010870|Lac13g008190|Lac11g015650|Lac04g016200|Lac08g020460|Lac01g006310|Lac08g016750|Lac07g007210|Lac00g005160|Lac08g022780|Lac11g005380|Lac09g005…	http://amigo.geneontology.org/cgi-bin/amigo/term_details?term=GO:0005622
RNA phosphodiester bond hydrolysis, endonucleolytic	Gene Ontology	GO:0090502	8	82	4.05343e-06	0.000266827	Lac13g005950|Lac11g005320|Lac01g004660|Lac04g018440|Lac05g012380|Lac11g019170|Lac08g010190|Lac09g010280	http://amigo.geneontology.org/cgi-bin/amigo/term_details?term=GO:0090502
endonuclease activity, active with either ribo- or deoxyribonucleic acids and producing 5'-phosphomonoesters	Gene Ontology	GO:0016893	7	58	4.53519e-06	0.00028859	Lac13g005950|Lac11g005320|Lac01g004660|Lac04g018440|Lac11g019170|Lac08g010190|Lac09g010280	http://amigo.geneontology.org/cgi-bin/amigo/term_details?term=GO:0016893
RNA-DNA hybrid ribonuclease activity	Gene Ontology	GO:0004523	6	37	4.78783e-06	0.000292884	Lac13g005950|Lac11g005320|Lac01g004660|Lac04g018440|Lac08g010190|Lac09g010280	http://amigo.geneontology.org/cgi-bin/amigo/term_details?term=GO:0004523
DNA biosynthetic process	Gene Ontology	GO:0071897	7	59	5.02921e-06	0.000292884	Lac13g005950|Lac11g005320|Lac01g004660|Lac09g014850|Lac04g018440|Lac08g010190|Lac09g010280	http://amigo.geneontology.org/cgi-bin/amigo/term_details?term=GO:0071897
extracellular region	Gene Ontology	GO:0005576	56	2906	5.06296e-06	0.000292884	Lac10g006770|Lac01g010860|Lac04g015580|Lac10g017170|Lac10g022420|Lac03g020500|Lac10g003440|Lac10g034520|Lac04g024160|Lac01g001910|Lac02g008550|Lac02g012500|Lac05g018340|Lac11g017430|Lac01g001860|Lac11g003850|Lac01g018320|Lac01g005360|Lac04g015590|Lac07g019850|Lac03g002190|Lac10g015080|Lac03g010220|Lac04g017880|Lac02g019340|Lac09g005370|Lac04g011410|Lac02g017280|Lac08g022780|Lac10g017160|Lac05g007…	http://amigo.geneontology.org/cgi-bin/amigo/term_details?term=GO:0005576
cellular aromatic compound metabolic process	Gene Ontology	GO:0006725	69	3882	5.26097e-06	0.000295388	Lac06g015020|Lac09g014850|Lac10g034760|Lac03g019540|Lac07g017480|Lac08g019420|Lac08g010190|Lac08g016110|Lac04g005300|Lac08g007770|Lac02g008620|Lac07g018130|Lac02g004780|Lac11g001970|Lac07g011960|Lac10g020330|Lac11g019170|Lac11g001650|Lac06g007450|Lac01g004660|Lac09g000660|Lac05g006670|Lac01g011780|Lac09g000810|Lac04g016200|Lac11g003090|Lac00g005530|Lac02g010650|Lac04g003270|Lac05g012380|Lac07g013…	http://amigo.geneontology.org/cgi-bin/amigo/term_details?term=GO:0006725
response to acid chemical	Gene Ontology	GO:0001101	30	1161	6.00634e-06	0.000327603	Lac08g017270|Lac03g020500|Lac10g033420|Lac02g020100|Lac05g016710|Lac10g016180|Lac08g009290|Lac04g022970|Lac02g006160|Lac09g010870|Lac13g008190|Lac01g005360|Lac07g008790|Lac06g005320|Lac08g022780|Lac04g012910|Lac10g034510|Lac04g003270|Lac08g018750|Lac04g017860|Lac09g008540|Lac07g001870|Lac01g005370|Lac03g016760|Lac07g003910|Lac09g011020|Lac02g019400|Lac03g021960|Lac09g017720|Lac11g005690	http://amigo.geneontology.org/cgi-bin/amigo/term_details?term=GO:0001101
oxidoreductase activity, acting on paired donors, with incorporation or reduction of molecular oxygen	Gene Ontology	GO:0016705	14	312	7.71197e-06	0.000408949	Lac02g015680|Lac05g013950|Lac10g024740|Lac09g005250|Lac13g013550|Lac10g018560|Lac13g013540|Lac06g014270|Lac02g005710|Lac08g020460|Lac10g004320|Lac10g031460|Lac11g020540|Lac10g001010	http://amigo.geneontology.org/cgi-bin/amigo/term_details?term=GO:0016705
aromatic compound biosynthetic process	Gene Ontology	GO:0019438	48	2395	9.82448e-06	0.000504913	Lac06g015020|Lac09g014850|Lac07g017480|Lac08g016110|Lac02g004780|Lac07g011960|Lac10g020330|Lac06g007450|Lac01g004660|Lac05g006670|Lac09g000810|Lac11g003090|Lac04g003270|Lac10g031110|Lac10g001010|Lac06g005320|Lac08g017270|Lac13g005950|Lac12g002760|Lac04g016720|Lac12g002910|Lac10g006360|Lac02g007820|Lac05g014350|Lac13g001150|Lac08g009270|Lac06g020720|Lac05g013910|Lac01g013840|Lac04g022800|Lac09g008…	http://amigo.geneontology.org/cgi-bin/amigo/term_details?term=GO:0019438
ion binding	Gene Ontology	GO:0043167	80	4826	1.02871e-05	0.000504913	Lac01g001340|Lac10g006770|Lac01g010860|Lac10g031460|Lac13g013550|Lac02g015680|Lac06g023990|Lac08g008210|Lac06g014270|Lac06g008570|Lac10g033420|Lac02g020100|Lac12g002760|Lac01g001860|Lac02g003670|Lac04g022970|Lac03g007750|Lac01g014360|Lac05g015770|Lac11g020540|Lac11g019170|Lac11g009860|Lac09g001430|Lac06g017880|Lac09g000660|Lac08g019420|Lac01g010470|Lac08g020460|Lac10g011160|Lac09g010870|Lac10g031…	http://amigo.geneontology.org/cgi-bin/amigo/term_details?term=GO:0043167
phenylpropanoid biosynthetic process	Gene Ontology	GO:0009699	8	94	1.03152e-05	0.000504913	Lac06g015020|Lac04g016720|Lac07g009380|Lac10g019820|Lac05g014350|Lac09g011020|Lac10g001010|Lac07g018130	http://amigo.geneontology.org/cgi-bin/amigo/term_details?term=GO:0009699
catalytic activity, acting on DNA	Gene Ontology	GO:0140097	10	162	1.19084e-05	0.000568328	Lac09g014850|Lac11g005320|Lac01g004660|Lac10g006360|Lac13g005950|Lac04g018440|Lac10g034760|Lac11g005690|Lac08g010190|Lac09g010280	http://amigo.geneontology.org/cgi-bin/amigo/term_details?term=GO:0140097
response to hormone	Gene Ontology	GO:0009725	34	1461	1.23606e-05	0.00057552	Lac08g017270|Lac13g013550|Lac03g020500|Lac02g020100|Lac11g017430|Lac05g016710|Lac10g016180|Lac08g009290|Lac04g022970|Lac02g006160|Lac09g010870|Lac13g008190|Lac01g005360|Lac11g003090|Lac07g008790|Lac06g005320|Lac08g022780|Lac04g012910|Lac10g034510|Lac04g003270|Lac08g018750|Lac11g006960|Lac05g013910|Lac09g008540|Lac10g015840|Lac01g005370|Lac03g016760|Lac07g003910|Lac09g011020|Lac02g019400|Lac03g021…	http://amigo.geneontology.org/cgi-bin/amigo/term_details?term=GO:0009725
response to lipid	Gene Ontology	GO:0033993	22	737	1.34663e-05	0.000609522	Lac08g017270|Lac13g013550|Lac03g020500|Lac02g020100|Lac05g016710|Lac10g016180|Lac08g009290|Lac04g022970|Lac01g005360|Lac07g008790|Lac02g019400|Lac08g022780|Lac10g034510|Lac04g003270|Lac08g018750|Lac09g008540|Lac01g005370|Lac03g016760|Lac06g005320|Lac03g021960|Lac09g017720|Lac11g005690	http://amigo.geneontology.org/cgi-bin/amigo/term_details?term=GO:0033993
biosynthetic process	Gene Ontology	GO:0009058	73	4309	1.37294e-05	0.000609522	Lac06g015020|Lac09g014850|Lac02g004780|Lac03g019540|Lac07g017480|Lac08g016110|Lac09g005250|Lac02g020100|Lac05g014350|Lac07g011960|Lac10g020330|Lac11g020540|Lac04g016720|Lac01g014360|Lac05g015770|Lac02g005710|Lac13g011020|Lac01g004660|Lac01g004910|Lac05g006670|Lac01g010470|Lac08g010190|Lac09g000810|Lac11g003090|Lac04g003270|Lac03g001240|Lac05g012380|Lac01g006310|Lac08g001700|Lac01g006330|Lac01g012…	http://amigo.geneontology.org/cgi-bin/amigo/term_details?term=GO:0009058
cell periphery	Gene Ontology	GO:0071944	66	3773	1.47295e-05	0.000635144	Lac09g012490|Lac01g010860|Lac12g007780|Lac07g017480|Lac03g020500|Lac13g011200|Lac10g033420|Lac08g005920|Lac07g012750|Lac02g006360|Lac01g001860|Lac11g017430|Lac04g005140|Lac04g022970|Lac03g007750|Lac04g019530|Lac13g011020|Lac02g006160|Lac03g016530|Lac09g001430|Lac08g015020|Lac09g010870|Lac08g020560|Lac06g021960|Lac01g018320|Lac05g012380|Lac09g000360|Lac01g006310|Lac08g001700|Lac10g003440|Lac04g011…	http://amigo.geneontology.org/cgi-bin/amigo/term_details?term=GO:0071944
response to endogenous stimulus	Gene Ontology	GO:0009719	34	1475	1.4972e-05	0.000635144	Lac08g017270|Lac13g013550|Lac03g020500|Lac02g020100|Lac11g017430|Lac05g016710|Lac10g016180|Lac08g009290|Lac04g022970|Lac02g006160|Lac09g010870|Lac13g008190|Lac01g005360|Lac11g003090|Lac07g008790|Lac06g005320|Lac08g022780|Lac04g012910|Lac10g034510|Lac04g003270|Lac08g018750|Lac11g006960|Lac05g013910|Lac09g008540|Lac10g015840|Lac01g005370|Lac03g016760|Lac07g003910|Lac09g011020|Lac02g019400|Lac03g021…	http://amigo.geneontology.org/cgi-bin/amigo/term_details?term=GO:0009719
organic substance biosynthetic process	Gene Ontology	GO:1901576	71	4182	1.73714e-05	0.000720915	Lac06g015020|Lac09g014850|Lac02g004780|Lac03g019540|Lac07g017480|Lac08g016110|Lac09g005250|Lac02g020100|Lac05g014350|Lac07g011960|Lac10g020330|Lac11g020540|Lac04g016720|Lac01g014360|Lac02g005710|Lac13g011020|Lac01g004660|Lac01g004910|Lac05g006670|Lac01g010470|Lac08g010190|Lac09g000810|Lac11g003090|Lac04g003270|Lac03g001240|Lac05g012380|Lac01g006310|Lac08g001700|Lac01g006330|Lac01g012210|Lac10g001…	http://amigo.geneontology.org/cgi-bin/amigo/term_details?term=GO:1901576
secondary metabolic process	Gene Ontology	GO:0019748	14	347	2.40354e-05	0.000976245	Lac06g015020|Lac04g010980|Lac03g019540|Lac07g009380|Lac08g019420|Lac10g019820|Lac04g000150|Lac05g014350|Lac07g018130|Lac09g011020|Lac03g010220|Lac09g008540|Lac10g001010|Lac04g016720	http://amigo.geneontology.org/cgi-bin/amigo/term_details?term=GO:0019748
gibberellic acid mediated signaling pathway	Gene Ontology	GO:0009740	7	79	2.91514e-05	0.00115938	Lac08g017270|Lac08g018750|Lac09g017720|Lac02g020100|Lac05g016710|Lac03g021960|Lac09g008540	http://amigo.geneontology.org/cgi-bin/amigo/term_details?term=GO:0009740
gibberellin mediated signaling pathway	Gene Ontology	GO:0010476	7	80	3.14277e-05	0.0012244	Lac08g017270|Lac08g018750|Lac09g017720|Lac02g020100|Lac05g016710|Lac03g021960|Lac09g008540	http://amigo.geneontology.org/cgi-bin/amigo/term_details?term=GO:0010476
cellular biosynthetic process	Gene Ontology	GO:0044249	69	4123	3.70496e-05	0.00141455	Lac06g015020|Lac09g014850|Lac02g004780|Lac07g017480|Lac08g016110|Lac09g005250|Lac02g020100|Lac05g014350|Lac07g011960|Lac10g020330|Lac11g020540|Lac04g016720|Lac01g014360|Lac05g015770|Lac02g005710|Lac13g011020|Lac01g004660|Lac01g004910|Lac05g006670|Lac01g010470|Lac08g010190|Lac09g000810|Lac11g003090|Lac04g003270|Lac03g001240|Lac10g031110|Lac01g006310|Lac08g001700|Lac01g006330|Lac01g012210|Lac10g001…	http://amigo.geneontology.org/cgi-bin/amigo/term_details?term=GO:0044249
cellular response to gibberellin stimulus	Gene Ontology	GO:0071370	7	83	3.9149e-05	0.0014654	Lac08g017270|Lac08g018750|Lac09g017720|Lac02g020100|Lac05g016710|Lac03g021960|Lac09g008540	http://amigo.geneontology.org/cgi-bin/amigo/term_details?term=GO:0071370
response to organic substance	Gene Ontology	GO:0010033	37	1760	4.30726e-05	0.00155143	Lac08g017270|Lac13g013550|Lac03g020500|Lac02g020100|Lac11g017430|Lac04g022970|Lac10g016180|Lac08g009290|Lac05g016710|Lac02g006160|Lac09g010870|Lac13g008190|Lac01g005360|Lac11g003090|Lac07g008790|Lac06g005320|Lac08g022780|Lac11g005380|Lac04g012910|Lac10g034510|Lac04g003270|Lac08g018750|Lac11g006960|Lac03g020100|Lac03g015400|Lac05g013910|Lac09g008540|Lac10g015840|Lac01g005370|Lac03g016760|Lac07g003…	http://amigo.geneontology.org/cgi-bin/amigo/term_details?term=GO:0010033
cofactor binding	Gene Ontology	GO:0048037	23	859	4.45883e-05	0.00156812	Lac02g015680|Lac10g006770|Lac13g013550|Lac06g023990|Lac10g003440|Lac07g019850|Lac01g014360|Lac11g020540|Lac11g009860|Lac08g020460|Lac10g001010|Lac00g005160|Lac08g022780|Lac06g014270|Lac13g013540|Lac10g006110|Lac10g004320|Lac10g031460|Lac10g018560|Lac10g029560|Lac05g015450|Lac02g017280|Lac00g002460	http://amigo.geneontology.org/cgi-bin/amigo/term_details?term=GO:0048037
ribonuclease activity	Gene Ontology	GO:0004540	8	117	4.51791e-05	0.00156812	Lac13g005950|Lac11g005320|Lac01g004660|Lac04g018440|Lac05g012380|Lac11g019170|Lac08g010190|Lac09g010280	http://amigo.geneontology.org/cgi-bin/amigo/term_details?term=GO:0004540
primary metabolic process	Gene Ontology	GO:0044238	119	8358	5.07446e-05	0.00172985	Lac05g013910|Lac07g017480|Lac03g020500|Lac08g016110|Lac08g010200|Lac08g007770|Lac04g024160|Lac07g012750|Lac04g005300|Lac11g019170|Lac11g001650|Lac01g003500|Lac13g011020|Lac11g009860|Lac06g014330|Lac09g010870|Lac08g020460|Lac01g006310|Lac00g005160|Lac08g022780|Lac11g005380|Lac09g005250|Lac05g020470|Lac04g003270|Lac06g020720|Lac10g031110|Lac02g016020|Lac01g005470|Lac07g001870|Lac05g013950|Lac04g019…	http://amigo.geneontology.org/cgi-bin/amigo/term_details?term=GO:0044238
tissue development	Gene Ontology	GO:0009888	18	581	5.19144e-05	0.00173868	Lac11g005380|Lac01g008980|Lac04g017880|Lac07g010240|Lac07g017480|Lac08g016110|Lac01g000180|Lac06g020720|Lac04g026880|Lac05g015770|Lac11g003090|Lac02g016020|Lac09g000810|Lac10g015080|Lac08g021960|Lac04g022800|Lac03g021960|Lac09g008540	http://amigo.geneontology.org/cgi-bin/amigo/term_details?term=GO:0009888
drug metabolic process	Gene Ontology	GO:0017144	17	531	5.67655e-05	0.00186837	Lac10g006770|Lac01g012330|Lac12g002910|Lac05g006670|Lac02g007820|Lac13g002020|Lac03g016760|Lac05g014350|Lac13g001150|Lac07g019850|Lac10g029560|Lac04g016200|Lac03g020500|Lac07g011960|Lac10g020330|Lac01g012210|Lac02g017280	http://amigo.geneontology.org/cgi-bin/amigo/term_details?term=GO:0017144
anatomical structure development	Gene Ontology	GO:0048856	52	2882	6.47071e-05	0.00209366	Lac09g012490|Lac09g014850|Lac07g017480|Lac11g005380|Lac08g016110|Lac08g007770|Lac02g006360|Lac11g017430|Lac09g000810|Lac07g018190|Lac08g009290|Lac11g020540|Lac05g016710|Lac09g010870|Lac08g019420|Lac04g026880|Lac11g003090|Lac10g015080|Lac08g001700|Lac02g019340|Lac04g011410|Lac08g017270|Lac07g001870|Lac07g010240|Lac04g003270|Lac07g008790|Lac13g002020|Lac11g006960|Lac08g021960|Lac06g020720|Lac04g001…	http://amigo.geneontology.org/cgi-bin/amigo/term_details?term=GO:0048856
suberin biosynthetic process	Gene Ontology	GO:0010345	4	18	6.73643e-05	0.00214331	Lac06g015020|Lac05g014350|Lac10g001010|Lac07g018130	http://amigo.geneontology.org/cgi-bin/amigo/term_details?term=GO:0010345
system development	Gene Ontology	GO:0048731	37	1804	7.0959e-05	0.00222067	Lac09g014850|Lac07g017480|Lac08g016110|Lac02g006360|Lac11g017430|Lac05g016710|Lac07g018190|Lac08g009290|Lac09g000810|Lac10g015080|Lac08g001700|Lac02g019340|Lac08g017270|Lac11g005380|Lac04g003270|Lac07g008790|Lac13g002020|Lac11g006960|Lac06g020720|Lac04g001620|Lac02g016020|Lac12g007780|Lac01g013840|Lac04g022800|Lac07g001870|Lac04g017880|Lac01g006330|Lac01g000180|Lac05g015770|Lac08g000930|Lac01g000…	http://amigo.geneontology.org/cgi-bin/amigo/term_details?term=GO:0048731
cytoplasm	Gene Ontology	GO:0005737	159	12053	7.46357e-05	0.00226424	Lac09g012490|Lac10g034520|Lac03g019540|Lac06g014330|Lac03g020500|Lac06g008570|Lac02g004390|Lac11g019170|Lac11g001650|Lac12g001850|Lac13g011020|Lac11g009860|Lac09g001430|Lac11g015650|Lac08g020460|Lac08g016750|Lac07g007210|Lac00g005160|Lac11g005380|Lac09g005250|Lac05g007330|Lac04g016720|Lac05g020470|Lac01g012210|Lac10g019740|Lac03g020100|Lac02g003670|Lac02g009840|Lac07g001870|Lac05g013950|Lac08g001…	http://amigo.geneontology.org/cgi-bin/amigo/term_details?term=GO:0005737
heterocycle metabolic process	Gene Ontology	GO:0046483	63	3744	7.47236e-05	0.00226424	Lac06g015020|Lac09g014850|Lac10g034760|Lac07g017480|Lac08g010190|Lac08g016110|Lac04g005300|Lac08g007770|Lac02g008620|Lac07g018130|Lac02g004780|Lac11g001970|Lac07g011960|Lac10g020330|Lac11g019170|Lac11g001650|Lac06g007450|Lac01g004660|Lac09g000660|Lac05g006670|Lac01g011780|Lac09g000810|Lac11g003090|Lac00g005530|Lac02g010650|Lac04g003270|Lac05g012380|Lac07g013670|Lac04g016720|Lac06g005320|Lac08g017…	http://amigo.geneontology.org/cgi-bin/amigo/term_details?term=GO:0046483
dipeptide transport	Gene Ontology	GO:0042938	3	6	8.45101e-05	0.00252078	Lac10g016180|Lac12g009290|Lac12g009300	http://amigo.geneontology.org/cgi-bin/amigo/term_details?term=GO:0042938
cellular response to chemical stimulus	Gene Ontology	GO:0070887	31	1412	8.68519e-05	0.00255077	Lac08g017270|Lac10g006770|Lac10g033420|Lac02g020100|Lac05g016710|Lac08g009290|Lac08g007680|Lac13g008190|Lac07g019850|Lac11g003090|Lac02g017280|Lac08g022780|Lac04g003270|Lac08g018750|Lac11g006960|Lac03g020100|Lac10g025690|Lac03g015400|Lac05g013910|Lac09g008540|Lac10g002080|Lac01g005720|Lac10g015840|Lac10g019820|Lac03g016760|Lac07g003910|Lac08g014410|Lac03g021960|Lac09g017720|Lac10g018720|Lac11g005…	http://amigo.geneontology.org/cgi-bin/amigo/term_details?term=GO:0070887
oxylipin biosynthetic process	Gene Ontology	GO:0031408	4	20	9.62923e-05	0.00278518	Lac08g022780|Lac05g013950|Lac09g005250|Lac02g005710	http://amigo.geneontology.org/cgi-bin/amigo/term_details?term=GO:0031408
seed maturation	Gene Ontology	GO:0010431	6	68	0.000111592	0.00313783	Lac08g009290|Lac04g003270|Lac07g008790|Lac05g016710|Lac02g019340|Lac02g019350	http://amigo.geneontology.org/cgi-bin/amigo/term_details?term=GO:0010431
nuclease activity	Gene Ontology	GO:0004518	10	214	0.000111772	0.00313783	Lac13g005950|Lac11g005320|Lac01g004660|Lac10g006360|Lac04g018440|Lac05g012380|Lac10g034760|Lac11g019170|Lac08g010190|Lac09g010280	http://amigo.geneontology.org/cgi-bin/amigo/term_details?term=GO:0004518
developmental process	Gene Ontology	GO:0032502	53	3027	0.000116422	0.00322102	Lac09g012490|Lac09g014850|Lac07g017480|Lac11g005380|Lac08g016110|Lac08g007770|Lac02g006360|Lac11g017430|Lac09g000810|Lac07g018190|Lac08g009290|Lac11g020540|Lac05g016710|Lac09g010870|Lac08g019420|Lac04g026880|Lac11g003090|Lac10g015080|Lac08g001700|Lac02g019340|Lac04g011410|Lac08g017270|Lac07g001870|Lac07g010240|Lac04g003270|Lac07g008790|Lac13g002020|Lac11g006960|Lac08g021960|Lac06g020720|Lac04g001…	http://amigo.geneontology.org/cgi-bin/amigo/term_details?term=GO:0032502
anatomical structure morphogenesis	Gene Ontology	GO:0009653	22	858	0.000119566	0.00322152	Lac09g012490|Lac07g017480|Lac08g019420|Lac08g016110|Lac02g006360|Lac11g017430|Lac09g000810|Lac09g010870|Lac04g026880|Lac04g001620|Lac04g017880|Lac01g006330|Lac04g011410|Lac11g005380|Lac08g021960|Lac06g020720|Lac10g015080|Lac02g016020|Lac09g008540|Lac13g013890|Lac08g000930|Lac00g002460	http://amigo.geneontology.org/cgi-bin/amigo/term_details?term=GO:0009653
chloroplastic endopeptidase Clp complex	Gene Ontology	GO:0009840	3	7	0.000119816	0.00322152	Lac12g001850|Lac02g003670|Lac01g004340	http://amigo.geneontology.org/cgi-bin/amigo/term_details?term=GO:0009840
RNA phosphodiester bond hydrolysis	Gene Ontology	GO:0090501	8	137	0.000128296	0.00340163	Lac13g005950|Lac11g005320|Lac01g004660|Lac04g018440|Lac05g012380|Lac11g019170|Lac08g010190|Lac09g010280	http://amigo.geneontology.org/cgi-bin/amigo/term_details?term=GO:0090501
oxylipin metabolic process	Gene Ontology	GO:0031407	4	22	0.000133313	0.00348624	Lac08g022780|Lac05g013950|Lac09g005250|Lac02g005710	http://amigo.geneontology.org/cgi-bin/amigo/term_details?term=GO:0031407
unsaturated fatty acid biosynthetic process	Gene Ontology	GO:0006636	4	23	0.000155245	0.0040049	Lac08g022780|Lac05g013950|Lac09g005250|Lac02g005710	http://amigo.geneontology.org/cgi-bin/amigo/term_details?term=GO:0006636
heterocycle biosynthetic process	Gene Ontology	GO:0018130	43	2316	0.000162757	0.00410689	Lac09g014850|Lac07g017480|Lac08g016110|Lac02g004780|Lac07g011960|Lac10g020330|Lac06g007450|Lac04g016720|Lac01g004660|Lac05g006670|Lac09g000810|Lac11g003090|Lac04g003270|Lac10g031110|Lac01g012210|Lac06g005320|Lac08g017270|Lac13g005950|Lac12g002760|Lac01g012330|Lac12g002910|Lac10g006360|Lac02g007820|Lac13g001150|Lac08g009270|Lac06g020720|Lac05g013910|Lac01g013840|Lac04g022800|Lac09g008540|Lac01g005…	http://amigo.geneontology.org/cgi-bin/amigo/term_details?term=GO:0018130
endopeptidase Clp complex	Gene Ontology	GO:0009368	3	8	0.000163501	0.00410689	Lac12g001850|Lac02g003670|Lac01g004340	http://amigo.geneontology.org/cgi-bin/amigo/term_details?term=GO:0009368
reproductive structure development	Gene Ontology	GO:0048608	27	1202	0.000175304	0.00434161	Lac09g014850|Lac08g016110|Lac02g006360|Lac05g016710|Lac07g018190|Lac08g009290|Lac04g001620|Lac08g001700|Lac01g006330|Lac08g017270|Lac11g005380|Lac04g003270|Lac07g008790|Lac01g000560|Lac11g006960|Lac06g020720|Lac12g007780|Lac01g013840|Lac04g022800|Lac07g001870|Lac02g019340|Lac01g000180|Lac13g002020|Lac01g000580|Lac03g021960|Lac09g017720|Lac02g019350	http://amigo.geneontology.org/cgi-bin/amigo/term_details?term=GO:0048608
reproductive system development	Gene Ontology	GO:0061458	27	1203	0.000177595	0.00434161	Lac09g014850|Lac08g016110|Lac02g006360|Lac05g016710|Lac07g018190|Lac08g009290|Lac04g001620|Lac08g001700|Lac01g006330|Lac08g017270|Lac11g005380|Lac04g003270|Lac07g008790|Lac01g000560|Lac11g006960|Lac06g020720|Lac12g007780|Lac01g013840|Lac04g022800|Lac07g001870|Lac02g019340|Lac01g000180|Lac13g002020|Lac01g000580|Lac03g021960|Lac09g017720|Lac02g019350	http://amigo.geneontology.org/cgi-bin/amigo/term_details?term=GO:0061458
unsaturated fatty acid metabolic process	Gene Ontology	GO:0033559	4	24	0.000179669	0.00434161	Lac08g022780|Lac05g013950|Lac09g005250|Lac02g005710	http://amigo.geneontology.org/cgi-bin/amigo/term_details?term=GO:0033559
lipid metabolic process	Gene Ontology	GO:0006629	22	895	0.00021284	0.00507889	Lac06g015020|Lac13g013550|Lac04g024160|Lac02g020100|Lac10g015660|Lac01g014360|Lac02g005710|Lac08g020460|Lac10g019740|Lac01g006310|Lac08g001700|Lac01g006330|Lac10g001010|Lac07g018130|Lac08g022780|Lac01g003500|Lac09g005250|Lac05g020470|Lac11g020540|Lac03g016250|Lac07g003690|Lac05g013950	http://amigo.geneontology.org/cgi-bin/amigo/term_details?term=GO:0006629
16:0 monogalactosyldiacylglycerol desaturase activity	Gene Ontology	GO:0009979	3	9	0.000216354	0.00509901	Lac05g013950|Lac09g005250|Lac02g005710	http://amigo.geneontology.org/cgi-bin/amigo/term_details?term=GO:0009979
response to gibberellin	Gene Ontology	GO:0009739	8	149	0.000221505	0.00515674	Lac08g017270|Lac08g018750|Lac09g017720|Lac02g020100|Lac05g016710|Lac03g021960|Lac09g008540|Lac06g005320	http://amigo.geneontology.org/cgi-bin/amigo/term_details?term=GO:0009739
cellular response to acid chemical	Gene Ontology	GO:0071229	15	488	0.000235122	0.00540781	Lac08g022780|Lac08g009290|Lac13g008190|Lac08g018750|Lac08g017270|Lac03g016760|Lac10g033420|Lac09g017720|Lac07g003910|Lac02g020100|Lac04g003270|Lac05g016710|Lac03g021960|Lac09g008540|Lac11g005690	http://amigo.geneontology.org/cgi-bin/amigo/term_details?term=GO:0071229
nucleotidyltransferase activity	Gene Ontology	GO:0016779	8	154	0.000273996	0.0062269	Lac13g005950|Lac11g005320|Lac01g004660|Lac09g014850|Lac08g009270|Lac04g018440|Lac08g010190|Lac09g010280	http://amigo.geneontology.org/cgi-bin/amigo/term_details?term=GO:0016779
nucleic acid phosphodiester bond hydrolysis	Gene Ontology	GO:0090305	10	244	0.000308038	0.00691817	Lac13g005950|Lac11g005320|Lac01g004660|Lac10g006360|Lac04g018440|Lac05g012380|Lac10g034760|Lac11g019170|Lac08g010190|Lac09g010280	http://amigo.geneontology.org/cgi-bin/amigo/term_details?term=GO:0090305
cellular nitrogen compound metabolic process	Gene Ontology	GO:0034641	67	4283	0.000346948	0.00770144	Lac06g015020|Lac09g014850|Lac10g034760|Lac07g017480|Lac08g010190|Lac08g016110|Lac04g005300|Lac08g007770|Lac02g008620|Lac07g018130|Lac02g004780|Lac04g010980|Lac11g001970|Lac07g011960|Lac10g020330|Lac11g019170|Lac11g001650|Lac05g015770|Lac06g007450|Lac01g004660|Lac09g000660|Lac05g006670|Lac01g010470|Lac01g011780|Lac09g000810|Lac11g003090|Lac00g005530|Lac02g010650|Lac04g003270|Lac05g012380|Lac08g010…	http://amigo.geneontology.org/cgi-bin/amigo/term_details?term=GO:0034641
secondary metabolite biosynthetic process	Gene Ontology	GO:0044550	8	161	0.000364169	0.00799079	Lac06g015020|Lac04g016720|Lac07g009380|Lac10g019820|Lac05g014350|Lac09g011020|Lac10g001010|Lac07g018130	http://amigo.geneontology.org/cgi-bin/amigo/term_details?term=GO:0044550
cell wall	Gene Ontology	GO:0005618	17	628	0.000387949	0.00841584	Lac13g013890|Lac02g008550|Lac01g005370|Lac07g017480|Lac03g020500|Lac04g017860|Lac10g003440|Lac03g020100|Lac05g012380|Lac11g003850|Lac10g016260|Lac01g000560|Lac11g017430|Lac01g000580|Lac05g015450|Lac01g005360|Lac05g007330	http://amigo.geneontology.org/cgi-bin/amigo/term_details?term=GO:0005618
external encapsulating structure	Gene Ontology	GO:0030312	17	629	0.000394813	0.00846851	Lac13g013890|Lac02g008550|Lac01g005370|Lac07g017480|Lac03g020500|Lac04g017860|Lac10g003440|Lac03g020100|Lac05g012380|Lac11g003850|Lac10g016260|Lac01g000560|Lac11g017430|Lac01g000580|Lac05g015450|Lac01g005360|Lac05g007330	http://amigo.geneontology.org/cgi-bin/amigo/term_details?term=GO:0030312
monooxygenase activity	Gene Ontology	GO:0004497	10	253	0.000405253	0.00859588	Lac02g015680|Lac11g020540|Lac10g024740|Lac13g013550|Lac10g018560|Lac13g013540|Lac06g014270|Lac08g020460|Lac10g031460|Lac10g001010	http://amigo.geneontology.org/cgi-bin/amigo/term_details?term=GO:0004497
developmental process involved in reproduction	Gene Ontology	GO:0003006	29	1410	0.00042185	0.00884958	Lac09g012490|Lac09g014850|Lac08g016110|Lac02g006360|Lac05g016710|Lac07g018190|Lac08g009290|Lac04g001620|Lac08g001700|Lac01g006330|Lac04g011410|Lac08g017270|Lac11g005380|Lac04g003270|Lac07g008790|Lac13g002020|Lac11g006960|Lac06g020720|Lac12g007780|Lac01g013840|Lac04g022800|Lac07g001870|Lac02g019340|Lac01g000180|Lac01g000560|Lac01g000580|Lac03g021960|Lac09g017720|Lac02g019350	http://amigo.geneontology.org/cgi-bin/amigo/term_details?term=GO:0003006
omega-3 fatty acid desaturase activity	Gene Ontology	GO:0042389	3	12	0.000437403	0.00897853	Lac05g013950|Lac09g005250|Lac02g005710	http://amigo.geneontology.org/cgi-bin/amigo/term_details?term=GO:0042389
intracellular organelle	Gene Ontology	GO:0043229	196	16019	0.000491284	0.00997724	Lac09g012490|Lac10g034520|Lac03g019540|Lac07g017480|Lac03g020500|Lac08g016110|Lac08g010200|Lac08g007770|Lac06g008570|Lac04g017400|Lac02g004390|Lac04g005300|Lac11g019170|Lac11g001650|Lac12g001850|Lac13g011020|Lac11g009860|Lac06g014330|Lac09g001430|Lac09g010870|Lac13g008190|Lac11g015650|Lac04g016200|Lac08g020460|Lac01g006310|Lac08g016750|Lac00g005160|Lac08g022780|Lac11g005380|Lac09g005250|Lac05g007…	http://amigo.geneontology.org/cgi-bin/amigo/term_details?term=GO:0043229
cellular response to salicylic acid stimulus	Gene Ontology	GO:0071446	5	59	0.000500064	0.0100281	Lac08g022780|Lac07g003910|Lac05g016710|Lac08g009290|Lac13g008190	http://amigo.geneontology.org/cgi-bin/amigo/term_details?term=GO:0071446
small molecule metabolic process	Gene Ontology	GO:0044281	30	1496	0.000504294	0.0100281	Lac06g015020|Lac09g005250|Lac02g020100|Lac10g015660|Lac10g020330|Lac01g003500|Lac02g005710|Lac08g020460|Lac04g016200|Lac10g019740|Lac02g007820|Lac10g001010|Lac07g018130|Lac08g022780|Lac01g014360|Lac04g012910|Lac12g002760|Lac01g012330|Lac12g002910|Lac01g012210|Lac11g020540|Lac13g001150|Lac09g008540|Lac10g002080|Lac04g000150|Lac05g013950|Lac10g029560|Lac09g011020|Lac13g002020|Lac03g010220	http://amigo.geneontology.org/cgi-bin/amigo/term_details?term=GO:0044281
photoinhibition	Gene Ontology	GO:0010205	3	13	0.000534283	0.0104076	Lac05g013950|Lac09g005250|Lac02g005710	http://amigo.geneontology.org/cgi-bin/amigo/term_details?term=GO:0010205
negative regulation of photosynthesis, light reaction	Gene Ontology	GO:0043155	3	13	0.000534283	0.0104076	Lac05g013950|Lac09g005250|Lac02g005710	http://amigo.geneontology.org/cgi-bin/amigo/term_details?term=GO:0043155
multicellular organism development	Gene Ontology	GO:0007275	44	2554	0.000651985	0.0125721	Lac09g014850|Lac07g017480|Lac08g019420|Lac08g016110|Lac08g007770|Lac02g006360|Lac11g017430|Lac05g016710|Lac07g018190|Lac08g009290|Lac11g020540|Lac09g000810|Lac10g015080|Lac08g001700|Lac02g019340|Lac08g017270|Lac11g005380|Lac07g010240|Lac04g003270|Lac07g008790|Lac13g002020|Lac11g006960|Lac06g020720|Lac04g001620|Lac02g016020|Lac12g007780|Lac01g013840|Lac08g020460|Lac04g022800|Lac09g008540|Lac07g001…	http://amigo.geneontology.org/cgi-bin/amigo/term_details?term=GO:0007275
multicellular organismal process	Gene Ontology	GO:0032501	47	2789	0.000672749	0.0128428	Lac09g012490|Lac09g014850|Lac07g017480|Lac08g019420|Lac08g016110|Lac08g007770|Lac02g006360|Lac11g017430|Lac05g016710|Lac07g018190|Lac08g009290|Lac11g020540|Lac09g008540|Lac09g000810|Lac10g015080|Lac08g001700|Lac02g019340|Lac04g011410|Lac08g017270|Lac11g005380|Lac07g010240|Lac04g003270|Lac07g008790|Lac13g002020|Lac11g006960|Lac06g020720|Lac04g001620|Lac02g016020|Lac12g007780|Lac01g013840|Lac08g020…	http://amigo.geneontology.org/cgi-bin/amigo/term_details?term=GO:0032501
organelle	Gene Ontology	GO:0043226	196	16128	0.000752349	0.0142201	Lac09g012490|Lac10g034520|Lac03g019540|Lac07g017480|Lac03g020500|Lac08g016110|Lac08g010200|Lac08g007770|Lac06g008570|Lac04g017400|Lac02g004390|Lac04g005300|Lac11g019170|Lac11g001650|Lac12g001850|Lac13g011020|Lac11g009860|Lac06g014330|Lac09g001430|Lac09g010870|Lac13g008190|Lac11g015650|Lac04g016200|Lac08g020460|Lac01g006310|Lac08g016750|Lac00g005160|Lac08g022780|Lac11g005380|Lac09g005250|Lac05g007…	http://amigo.geneontology.org/cgi-bin/amigo/term_details?term=GO:0043226
water-soluble vitamin biosynthetic process	Gene Ontology	GO:0042364	5	66	0.000805766	0.0150805	Lac12g002910|Lac02g007820|Lac01g012210|Lac01g012330|Lac13g002020	http://amigo.geneontology.org/cgi-bin/amigo/term_details?term=GO:0042364
cellular response to stimulus	Gene Ontology	GO:0051716	46	2738	0.000820235	0.0152022	Lac08g017270|Lac10g006770|Lac10g034760|Lac05g013910|Lac06g023990|Lac08g008210|Lac10g033420|Lac02g020100|Lac09g000810|Lac03g007750|Lac08g009290|Lac05g016710|Lac09g001430|Lac06g017880|Lac08g007680|Lac13g008190|Lac01g008980|Lac11g003090|Lac04g003270|Lac05g012380|Lac01g009570|Lac07g019850|Lac02g017280|Lac08g022780|Lac08g008200|Lac10g006360|Lac08g018750|Lac11g006960|Lac03g020100|Lac10g025690|Lac04g015…	http://amigo.geneontology.org/cgi-bin/amigo/term_details?term=GO:0051716
response to abiotic stimulus	Gene Ontology	GO:0009628	36	1981	0.000832856	0.0152877	Lac13g013550|Lac08g019420|Lac03g020500|Lac06g021030|Lac10g033420|Lac05g016850|Lac10g015660|Lac10g020330|Lac05g016710|Lac03g019540|Lac10g016180|Lac08g009290|Lac02g005710|Lac08g007680|Lac08g020560|Lac00g005160|Lac07g001870|Lac09g005250|Lac10g034510|Lac13g007760|Lac01g005720|Lac03g020100|Lac10g025690|Lac10g004320|Lac04g017860|Lac08g014410|Lac10g002080|Lac05g013950|Lac03g016760|Lac10g029560|Lac09g011…	http://amigo.geneontology.org/cgi-bin/amigo/term_details?term=GO:0009628
regulation of cell differentiation	Gene Ontology	GO:0045595	5	67	0.000858753	0.0156129	Lac05g015770|Lac09g012490|Lac04g022800|Lac07g017480|Lac02g006360	http://amigo.geneontology.org/cgi-bin/amigo/term_details?term=GO:0045595
metal ion binding	Gene Ontology	GO:0046872	47	2828	0.000897518	0.0161242	Lac01g001340|Lac10g006770|Lac10g034760|Lac13g013550|Lac02g015680|Lac06g014270|Lac02g020100|Lac01g001860|Lac11g019170|Lac04g016720|Lac01g014360|Lac05g015770|Lac11g020540|Lac11g009860|Lac09g000660|Lac01g010470|Lac08g020460|Lac10g031110|Lac13g013540|Lac10g001010|Lac02g017280|Lac08g022780|Lac08g007740|Lac13g011200|Lac01g012330|Lac10g006360|Lac01g012210|Lac02g003670|Lac04g001620|Lac10g004320|Lac10g031…	http://amigo.geneontology.org/cgi-bin/amigo/term_details?term=GO:0046872
negative regulation of photosynthesis	Gene Ontology	GO:1905156	3	16	0.000903764	0.0161242	Lac05g013950|Lac09g005250|Lac02g005710	http://amigo.geneontology.org/cgi-bin/amigo/term_details?term=GO:1905156
nucleobase-containing compound metabolic process	Gene Ontology	GO:0006139	55	3464	0.000917058	0.0162099	Lac06g015020|Lac09g014850|Lac10g034760|Lac07g017480|Lac08g010190|Lac08g016110|Lac08g007770|Lac02g008620|Lac07g018130|Lac02g004780|Lac11g001970|Lac04g005300|Lac10g020330|Lac11g019170|Lac11g001650|Lac06g007450|Lac01g004660|Lac09g000660|Lac01g011780|Lac09g000810|Lac11g003090|Lac00g005530|Lac02g010650|Lac04g003270|Lac05g012380|Lac07g013670|Lac06g005320|Lac08g017270|Lac13g005950|Lac12g002760|Lac08g007…	http://amigo.geneontology.org/cgi-bin/amigo/term_details?term=GO:0006139
cation binding	Gene Ontology	GO:0043169	47	2844	0.00100756	0.0175726	Lac01g001340|Lac10g006770|Lac10g034760|Lac13g013550|Lac02g015680|Lac06g014270|Lac02g020100|Lac01g001860|Lac11g019170|Lac04g016720|Lac01g014360|Lac05g015770|Lac11g020540|Lac11g009860|Lac09g000660|Lac01g010470|Lac08g020460|Lac10g031110|Lac13g013540|Lac10g001010|Lac02g017280|Lac08g022780|Lac08g007740|Lac13g011200|Lac01g012330|Lac10g006360|Lac01g012210|Lac02g003670|Lac04g001620|Lac10g004320|Lac10g031…	http://amigo.geneontology.org/cgi-bin/amigo/term_details?term=GO:0043169
membrane	Gene Ontology	GO:0016020	94	6756	0.00101256	0.0175726	Lac10g034520|Lac06g008570|Lac12g009300|Lac07g012750|Lac04g005140|Lac13g011020|Lac11g009860|Lac09g001430|Lac09g010870|Lac11g015650|Lac08g020460|Lac01g006310|Lac08g016750|Lac00g005160|Lac09g005250|Lac04g016720|Lac03g020100|Lac01g003290|Lac05g013950|Lac02g012500|Lac09g000750|Lac07g007200|Lac10g017170|Lac02g006360|Lac10g020330|Lac04g022970|Lac01g014360|Lac02g005710|Lac02g006160|Lac03g016530|Lac01g004…	http://amigo.geneontology.org/cgi-bin/amigo/term_details?term=GO:0016020
cellular response to antibiotic	Gene Ontology	GO:0071236	5	70	0.00103333	0.0176315	Lac08g022780|Lac07g003910|Lac05g016710|Lac08g009290|Lac13g008190	http://amigo.geneontology.org/cgi-bin/amigo/term_details?term=GO:0071236
carbohydrate derivative binding	Gene Ontology	GO:0097367	36	2006	0.00103443	0.0176315	Lac09g014850|Lac01g010860|Lac10g034760|Lac08g019420|Lac03g020500|Lac08g008210|Lac02g009600|Lac10g034520|Lac10g033420|Lac01g001860|Lac04g022970|Lac03g007750|Lac01g003500|Lac04g019530|Lac02g006160|Lac09g001430|Lac07g003910|Lac09g010870|Lac10g011160|Lac10g019740|Lac04g001620|Lac08g001700|Lac04g011410|Lac12g002760|Lac08g008200|Lac11g006960|Lac03g020100|Lac06g008570|Lac04g013920|Lac04g015550|Lac04g023…	http://amigo.geneontology.org/cgi-bin/amigo/term_details?term=GO:0097367
brassinosteroid homeostasis	Gene Ontology	GO:0010268	3	17	0.00105525	0.0178272	Lac11g020540|Lac13g013550|Lac08g020460	http://amigo.geneontology.org/cgi-bin/amigo/term_details?term=GO:0010268
RNA metabolic process	Gene Ontology	GO:0016070	46	2776	0.00108395	0.0181218	Lac07g017480|Lac08g010190|Lac08g016110|Lac08g007770|Lac02g008620|Lac02g004780|Lac11g001970|Lac04g005300|Lac11g019170|Lac11g001650|Lac06g007450|Lac01g004660|Lac09g000660|Lac01g011780|Lac09g000810|Lac11g003090|Lac00g005530|Lac02g010650|Lac04g003270|Lac05g012380|Lac07g013670|Lac06g005320|Lac08g017270|Lac13g005950|Lac08g007740|Lac10g006360|Lac06g020720|Lac08g009270|Lac10g031110|Lac05g013910|Lac01g013…	http://amigo.geneontology.org/cgi-bin/amigo/term_details?term=GO:0016070
cellular response to oxygen-containing compound	Gene Ontology	GO:1901701	16	630	0.00109781	0.0181218	Lac08g022780|Lac08g009290|Lac13g008190|Lac08g018750|Lac08g017270|Lac03g016760|Lac10g033420|Lac09g017720|Lac07g003910|Lac02g020100|Lac03g015400|Lac04g003270|Lac05g016710|Lac03g021960|Lac09g008540|Lac11g005690	http://amigo.geneontology.org/cgi-bin/amigo/term_details?term=GO:1901701
regulation of hormone levels	Gene Ontology	GO:0010817	11	342	0.00110117	0.0181218	Lac11g020540|Lac13g013550|Lac08g015020|Lac05g006670|Lac11g006960|Lac04g016200|Lac08g021960|Lac02g020100|Lac09g011020|Lac07g011960|Lac08g020460	http://amigo.geneontology.org/cgi-bin/amigo/term_details?term=GO:0010817
transition metal ion binding	Gene Ontology	GO:0046914	21	955	0.00118323	0.0193059	Lac02g003670|Lac02g015680|Lac11g020540|Lac13g011200|Lac13g013550|Lac09g000660|Lac01g012210|Lac06g014270|Lac02g008620|Lac08g020460|Lac10g029560|Lac10g018560|Lac08g007740|Lac10g031460|Lac09g002230|Lac10g031110|Lac01g001860|Lac00g002460|Lac13g013540|Lac10g001010|Lac01g012330	http://amigo.geneontology.org/cgi-bin/amigo/term_details?term=GO:0046914
floral meristem determinacy	Gene Ontology	GO:0010582	3	18	0.00122187	0.0197673	Lac08g016110|Lac03g021960|Lac06g020720	http://amigo.geneontology.org/cgi-bin/amigo/term_details?term=GO:0010582
response to salicylic acid	Gene Ontology	GO:0009751	8	197	0.00128432	0.0204695	Lac10g016180|Lac08g022780|Lac02g006160|Lac08g009290|Lac09g010870|Lac13g008190|Lac07g003910|Lac05g016710	http://amigo.geneontology.org/cgi-bin/amigo/term_details?term=GO:0009751
purine ribonucleotide binding	Gene Ontology	GO:0032555	35	1957	0.00128671	0.0204695	Lac09g014850|Lac01g010860|Lac10g034760|Lac08g019420|Lac08g008210|Lac02g009600|Lac10g034520|Lac10g033420|Lac01g001860|Lac04g022970|Lac03g007750|Lac01g003500|Lac04g019530|Lac02g006160|Lac09g001430|Lac07g003910|Lac09g010870|Lac10g011160|Lac10g019740|Lac04g001620|Lac08g001700|Lac04g011410|Lac12g002760|Lac08g008200|Lac11g006960|Lac03g020100|Lac06g008570|Lac04g013920|Lac04g015550|Lac04g023990|Lac07g007…	http://amigo.geneontology.org/cgi-bin/amigo/term_details?term=GO:0032555
purine nucleotide binding	Gene Ontology	GO:0017076	35	1960	0.00131988	0.0208236	Lac09g014850|Lac01g010860|Lac10g034760|Lac08g019420|Lac08g008210|Lac02g009600|Lac10g034520|Lac10g033420|Lac01g001860|Lac04g022970|Lac03g007750|Lac01g003500|Lac04g019530|Lac02g006160|Lac09g001430|Lac07g003910|Lac09g010870|Lac10g011160|Lac10g019740|Lac04g001620|Lac08g001700|Lac04g011410|Lac12g002760|Lac08g008200|Lac11g006960|Lac03g020100|Lac06g008570|Lac04g013920|Lac04g015550|Lac04g023990|Lac07g007…	http://amigo.geneontology.org/cgi-bin/amigo/term_details?term=GO:0017076
response to toxic substance	Gene Ontology	GO:0009636	10	299	0.00138557	0.0216169	Lac08g022780|Lac10g006770|Lac04g010980|Lac10g019820|Lac03g016760|Lac06g021030|Lac07g019850|Lac10g029560|Lac06g021960|Lac02g017280	http://amigo.geneontology.org/cgi-bin/amigo/term_details?term=GO:0009636
nitrogen compound metabolic process	Gene Ontology	GO:0006807	99	7262	0.00139281	0.0216169	Lac06g014330|Lac03g020500|Lac08g016110|Lac08g007770|Lac07g012750|Lac04g005300|Lac11g019170|Lac11g001650|Lac07g017480|Lac09g010870|Lac00g005160|Lac11g005380|Lac04g003270|Lac01g012210|Lac06g020720|Lac02g003670|Lac10g031110|Lac02g016020|Lac01g005470|Lac07g001870|Lac04g019750|Lac06g015020|Lac02g008550|Lac10g020330|Lac04g022970|Lac05g015770|Lac06g007450|Lac01g004660|Lac09g000660|Lac05g006670|Lac01g010…	http://amigo.geneontology.org/cgi-bin/amigo/term_details?term=GO:0006807
iron ion binding	Gene Ontology	GO:0005506	9	249	0.00142585	0.0219511	Lac02g015680|Lac11g020540|Lac13g013550|Lac10g018560|Lac13g013540|Lac06g014270|Lac08g020460|Lac10g031460|Lac10g001010	http://amigo.geneontology.org/cgi-bin/amigo/term_details?term=GO:0005506
adenyl ribonucleotide binding	Gene Ontology	GO:0032559	32	1748	0.00144602	0.0220836	Lac09g014850|Lac01g010860|Lac10g034760|Lac08g019420|Lac08g008210|Lac02g009600|Lac10g034520|Lac10g033420|Lac04g022970|Lac03g007750|Lac01g003500|Lac04g019530|Lac02g006160|Lac07g003910|Lac09g010870|Lac10g011160|Lac10g019740|Lac04g001620|Lac08g001700|Lac04g011410|Lac12g002760|Lac08g008200|Lac11g006960|Lac03g020100|Lac06g008570|Lac04g015550|Lac04g023990|Lac07g007780|Lac06g017880|Lac10g004320|Lac04g020…	http://amigo.geneontology.org/cgi-bin/amigo/term_details?term=GO:0032559
water-soluble vitamin metabolic process	Gene Ontology	GO:0006767	5	76	0.00145971	0.0221157	Lac12g002910|Lac02g007820|Lac01g012210|Lac01g012330|Lac13g002020	http://amigo.geneontology.org/cgi-bin/amigo/term_details?term=GO:0006767
adenyl nucleotide binding	Gene Ontology	GO:0030554	32	1751	0.00148514	0.0223195	Lac09g014850|Lac01g010860|Lac10g034760|Lac08g019420|Lac08g008210|Lac02g009600|Lac10g034520|Lac10g033420|Lac04g022970|Lac03g007750|Lac01g003500|Lac04g019530|Lac02g006160|Lac07g003910|Lac09g010870|Lac10g011160|Lac10g019740|Lac04g001620|Lac08g001700|Lac04g011410|Lac12g002760|Lac08g008200|Lac11g006960|Lac03g020100|Lac06g008570|Lac04g015550|Lac04g023990|Lac07g007780|Lac06g017880|Lac10g004320|Lac04g020…	http://amigo.geneontology.org/cgi-bin/amigo/term_details?term=GO:0030554
cellular response to organic substance	Gene Ontology	GO:0071310	21	974	0.00149654	0.0223195	Lac08g022780|Lac08g009290|Lac10g015840|Lac04g003270|Lac11g006960|Lac08g018750|Lac08g017270|Lac03g016760|Lac03g020100|Lac09g017720|Lac07g003910|Lac02g020100|Lac11g003090|Lac03g015400|Lac05g013910|Lac13g008190|Lac05g016710|Lac03g021960|Lac09g008540|Lac10g018720|Lac11g005690	http://amigo.geneontology.org/cgi-bin/amigo/term_details?term=GO:0071310
ribonucleotide binding	Gene Ontology	GO:0032553	35	1977	0.00152233	0.0225281	Lac09g014850|Lac01g010860|Lac10g034760|Lac08g019420|Lac08g008210|Lac02g009600|Lac10g034520|Lac10g033420|Lac01g001860|Lac04g022970|Lac03g007750|Lac01g003500|Lac04g019530|Lac02g006160|Lac09g001430|Lac07g003910|Lac09g010870|Lac10g011160|Lac10g019740|Lac04g001620|Lac08g001700|Lac04g011410|Lac12g002760|Lac08g008200|Lac11g006960|Lac03g020100|Lac06g008570|Lac04g013920|Lac04g015550|Lac04g023990|Lac07g007…	http://amigo.geneontology.org/cgi-bin/amigo/term_details?term=GO:0032553
photosynthetic electron transport chain	Gene Ontology	GO:0009767	4	45	0.00157136	0.0229234	Lac05g013950|Lac09g005250|Lac02g005710|Lac10g020330	http://amigo.geneontology.org/cgi-bin/amigo/term_details?term=GO:0009767
nucleotide binding	Gene Ontology	GO:0000166	38	2209	0.00158506	0.0229234	Lac10g034520|Lac01g010860|Lac10g034760|Lac08g019420|Lac08g008210|Lac10g003440|Lac06g008570|Lac10g033420|Lac01g001860|Lac04g022970|Lac03g007750|Lac01g003500|Lac04g019530|Lac02g006160|Lac09g001430|Lac06g017880|Lac09g010870|Lac10g011160|Lac10g019740|Lac04g001620|Lac08g001700|Lac04g011410|Lac12g002760|Lac08g008200|Lac11g006960|Lac03g020100|Lac04g013920|Lac10g006110|Lac04g015550|Lac04g023990|Lac07g007…	http://amigo.geneontology.org/cgi-bin/amigo/term_details?term=GO:0000166
nucleoside phosphate binding	Gene Ontology	GO:1901265	38	2209	0.00158506	0.0229234	Lac10g034520|Lac01g010860|Lac10g034760|Lac08g019420|Lac08g008210|Lac10g003440|Lac06g008570|Lac10g033420|Lac01g001860|Lac04g022970|Lac03g007750|Lac01g003500|Lac04g019530|Lac02g006160|Lac09g001430|Lac06g017880|Lac09g010870|Lac10g011160|Lac10g019740|Lac04g001620|Lac08g001700|Lac04g011410|Lac12g002760|Lac08g008200|Lac11g006960|Lac03g020100|Lac04g013920|Lac10g006110|Lac04g015550|Lac04g023990|Lac07g007…	http://amigo.geneontology.org/cgi-bin/amigo/term_details?term=GO:1901265
sequence-specific DNA binding	Gene Ontology	GO:0043565	17	724	0.00175852	0.0252407	Lac06g007450|Lac04g000150|Lac05g016710|Lac09g017720|Lac07g017480|Lac04g003270|Lac08g016110|Lac06g020720|Lac09g000810|Lac05g015770|Lac02g004780|Lac10g018720|Lac04g022800|Lac03g021960|Lac09g008540|Lac01g005470|Lac06g005320	http://amigo.geneontology.org/cgi-bin/amigo/term_details?term=GO:0043565
response to abscisic acid	Gene Ontology	GO:0009737	14	542	0.00189717	0.0270277	Lac10g016180|Lac08g022780|Lac05g016710|Lac01g005370|Lac10g034510|Lac07g008790|Lac03g020500|Lac01g005360|Lac03g016760|Lac02g019400|Lac04g003270|Lac04g022970|Lac08g009290|Lac11g005690	http://amigo.geneontology.org/cgi-bin/amigo/term_details?term=GO:0009737
response to alcohol	Gene Ontology	GO:0097305	14	544	0.00196046	0.0275219	Lac10g016180|Lac08g022780|Lac05g016710|Lac01g005370|Lac10g034510|Lac07g008790|Lac03g020500|Lac01g005360|Lac03g016760|Lac02g019400|Lac04g003270|Lac04g022970|Lac08g009290|Lac11g005690	http://amigo.geneontology.org/cgi-bin/amigo/term_details?term=GO:0097305
cellular developmental process	Gene Ontology	GO:0048869	19	863	0.00197512	0.0275219	Lac13g013890|Lac11g005380|Lac04g017880|Lac07g017480|Lac08g019420|Lac09g010870|Lac08g016110|Lac05g016710|Lac08g021960|Lac04g026880|Lac05g015770|Lac09g012490|Lac09g000810|Lac02g006360|Lac10g015080|Lac04g022800|Lac03g021960|Lac09g008540|Lac04g011410	http://amigo.geneontology.org/cgi-bin/amigo/term_details?term=GO:0048869
cellular response to hormone stimulus	Gene Ontology	GO:0032870	19	863	0.00197512	0.0275219	Lac08g022780|Lac08g009290|Lac10g015840|Lac11g006960|Lac08g018750|Lac08g017270|Lac03g016760|Lac09g017720|Lac07g003910|Lac02g020100|Lac11g003090|Lac04g003270|Lac05g013910|Lac13g008190|Lac05g016710|Lac03g021960|Lac09g008540|Lac10g018720|Lac11g005690	http://amigo.geneontology.org/cgi-bin/amigo/term_details?term=GO:0032870
plant epidermis morphogenesis	Gene Ontology	GO:0090626	5	82	0.00200333	0.0275624	Lac10g015080|Lac04g017880|Lac02g016020|Lac09g008540|Lac04g026880	http://amigo.geneontology.org/cgi-bin/amigo/term_details?term=GO:0090626
post-embryonic plant morphogenesis	Gene Ontology	GO:0090698	7	165	0.00201418	0.0275624	Lac04g001620|Lac11g017430|Lac02g016020|Lac10g015080|Lac04g017880|Lac01g006330|Lac00g002460	http://amigo.geneontology.org/cgi-bin/amigo/term_details?term=GO:0090698
meristem determinacy	Gene Ontology	GO:0010022	3	22	0.00205022	0.0275624	Lac08g016110|Lac03g021960|Lac06g020720	http://amigo.geneontology.org/cgi-bin/amigo/term_details?term=GO:0010022
oxidoreductase activity, acting on paired donors, with oxidation of a pair of donors resulting in the reduction of molecular oxygen to two molecules of water	Gene Ontology	GO:0016717	3	22	0.00205022	0.0275624	Lac05g013950|Lac09g005250|Lac02g005710	http://amigo.geneontology.org/cgi-bin/amigo/term_details?term=GO:0016717
vitamin biosynthetic process	Gene Ontology	GO:0009110	5	83	0.00210655	0.0275936	Lac12g002910|Lac02g007820|Lac01g012210|Lac01g012330|Lac13g002020	http://amigo.geneontology.org/cgi-bin/amigo/term_details?term=GO:0009110
regulation of response to nutrient levels	Gene Ontology	GO:0032107	2	5	0.00210743	0.0275936	Lac01g009570|Lac09g000810	http://amigo.geneontology.org/cgi-bin/amigo/term_details?term=GO:0032107
regulation of response to extracellular stimulus	Gene Ontology	GO:0032104	2	5	0.00210743	0.0275936	Lac01g009570|Lac09g000810	http://amigo.geneontology.org/cgi-bin/amigo/term_details?term=GO:0032104
vacuole	Gene Ontology	GO:0005773	21	1003	0.00211035	0.0275936	Lac13g013890|Lac10g017160|Lac10g034520|Lac01g005370|Lac10g017170|Lac10g034510|Lac02g009600|Lac01g005360|Lac05g007330|Lac10g006110|Lac10g033420|Lac07g019850|Lac02g019400|Lac04g016200|Lac09g011020|Lac10g016260|Lac01g001860|Lac04g022970|Lac02g019340|Lac10g001010|Lac02g019350	http://amigo.geneontology.org/cgi-bin/amigo/term_details?term=GO:0005773
plasma membrane	Gene Ontology	GO:0005886	51	3279	0.00220038	0.0284784	Lac01g010860|Lac13g011200|Lac10g033420|Lac07g012750|Lac02g006360|Lac01g001860|Lac04g005140|Lac04g022970|Lac03g007750|Lac04g019530|Lac13g011020|Lac02g006160|Lac03g016530|Lac09g001430|Lac08g015020|Lac09g010870|Lac08g020560|Lac06g021960|Lac05g012380|Lac09g000360|Lac01g006310|Lac08g001700|Lac01g006330|Lac04g011410|Lac02g019400|Lac01g001340|Lac10g002080|Lac08g005920|Lac04g016720|Lac10g034510|Lac11g006…	http://amigo.geneontology.org/cgi-bin/amigo/term_details?term=GO:0005886
anion binding	Gene Ontology	GO:0043168	40	2407	0.00220786	0.0284784	Lac10g034520|Lac01g010860|Lac10g034760|Lac08g019420|Lac06g023990|Lac08g008210|Lac10g003440|Lac06g008570|Lac10g033420|Lac01g001860|Lac04g022970|Lac03g007750|Lac01g003500|Lac04g019530|Lac02g006160|Lac09g001430|Lac06g017880|Lac02g009600|Lac10g011160|Lac09g010870|Lac04g001620|Lac08g001700|Lac04g011410|Lac00g005160|Lac12g002760|Lac08g008200|Lac10g019740|Lac11g006960|Lac03g020100|Lac04g013920|Lac10g006…	http://amigo.geneontology.org/cgi-bin/amigo/term_details?term=GO:0043168
hydrolase activity, acting on carbon-nitrogen (but not peptide) bonds	Gene Ontology	GO:0016810	6	124	0.00223322	0.0286121	Lac12g002760|Lac01g012330|Lac12g002910|Lac02g007820|Lac13g002020|Lac01g012210	http://amigo.geneontology.org/cgi-bin/amigo/term_details?term=GO:0016810
intracellular membrane-bounded organelle	Gene Ontology	GO:0043231	189	15757	0.00235358	0.0299126	Lac09g012490|Lac10g034520|Lac03g019540|Lac07g017480|Lac08g016110|Lac08g007770|Lac06g008570|Lac04g017400|Lac02g004390|Lac04g005300|Lac11g019170|Lac11g001650|Lac12g001850|Lac13g011020|Lac11g009860|Lac06g014330|Lac09g001430|Lac09g010870|Lac13g008190|Lac11g015650|Lac04g016200|Lac08g020460|Lac01g006310|Lac08g016750|Lac00g005160|Lac11g005380|Lac09g005250|Lac05g007330|Lac04g016720|Lac05g020470|Lac04g003…	http://amigo.geneontology.org/cgi-bin/amigo/term_details?term=GO:0043231
membrane-bounded organelle	Gene Ontology	GO:0043227	191	15953	0.00236606	0.0299126	Lac09g012490|Lac10g034520|Lac03g019540|Lac07g017480|Lac03g020500|Lac08g016110|Lac08g007770|Lac06g008570|Lac04g017400|Lac02g004390|Lac04g005300|Lac11g019170|Lac11g001650|Lac12g001850|Lac13g011020|Lac11g009860|Lac06g014330|Lac09g001430|Lac09g010870|Lac13g008190|Lac11g015650|Lac04g016200|Lac08g020460|Lac01g006310|Lac08g016750|Lac00g005160|Lac11g005380|Lac09g005250|Lac05g007330|Lac04g016720|Lac05g020…	http://amigo.geneontology.org/cgi-bin/amigo/term_details?term=GO:0043227
cellular response to endogenous stimulus	Gene Ontology	GO:0071495	19	879	0.00240996	0.0302672	Lac08g022780|Lac08g009290|Lac10g015840|Lac11g006960|Lac08g018750|Lac08g017270|Lac03g016760|Lac09g017720|Lac07g003910|Lac02g020100|Lac11g003090|Lac04g003270|Lac05g013910|Lac13g008190|Lac05g016710|Lac03g021960|Lac09g008540|Lac10g018720|Lac11g005690	http://amigo.geneontology.org/cgi-bin/amigo/term_details?term=GO:0071495
purine ribonucleoside triphosphate binding	Gene Ontology	GO:0035639	33	1887	0.00250146	0.0312111	Lac09g014850|Lac01g010860|Lac10g034760|Lac08g019420|Lac02g009600|Lac10g034520|Lac10g033420|Lac01g001860|Lac04g022970|Lac03g007750|Lac01g003500|Lac04g019530|Lac02g006160|Lac09g001430|Lac07g003910|Lac09g010870|Lac10g011160|Lac10g019740|Lac04g001620|Lac08g001700|Lac04g011410|Lac12g002760|Lac11g006960|Lac03g020100|Lac06g008570|Lac04g013920|Lac04g015550|Lac04g023990|Lac07g007780|Lac06g017880|Lac10g004…	http://amigo.geneontology.org/cgi-bin/amigo/term_details?term=GO:0035639
cellular nitrogen compound biosynthetic process	Gene Ontology	GO:0044271	46	2899	0.00252175	0.0312599	Lac09g014850|Lac07g017480|Lac08g016110|Lac02g004780|Lac07g011960|Lac10g020330|Lac06g007450|Lac05g015770|Lac01g004660|Lac05g006670|Lac01g010470|Lac09g000810|Lac11g003090|Lac04g003270|Lac10g031110|Lac08g010200|Lac01g012210|Lac06g005320|Lac08g017270|Lac13g005950|Lac12g002760|Lac01g012330|Lac12g002910|Lac10g006360|Lac02g007820|Lac08g021960|Lac13g001150|Lac08g009270|Lac06g020720|Lac05g013910|Lac01g013…	http://amigo.geneontology.org/cgi-bin/amigo/term_details?term=GO:0044271
regulation of photosynthesis, light reaction	Gene Ontology	GO:0042548	3	24	0.00256837	0.0314297	Lac05g013950|Lac09g005250|Lac02g005710	http://amigo.geneontology.org/cgi-bin/amigo/term_details?term=GO:0042548
brassinosteroid metabolic process	Gene Ontology	GO:0016131	3	24	0.00256837	0.0314297	Lac11g020540|Lac13g013550|Lac08g020460	http://amigo.geneontology.org/cgi-bin/amigo/term_details?term=GO:0016131
fruit development	Gene Ontology	GO:0010154	16	688	0.00260591	0.0315336	Lac07g001870|Lac11g005380|Lac09g014850|Lac08g001700|Lac12g007780|Lac08g009290|Lac11g006960|Lac07g008790|Lac08g017270|Lac05g016710|Lac04g003270|Lac02g006360|Lac13g002020|Lac04g022800|Lac02g019340|Lac02g019350	http://amigo.geneontology.org/cgi-bin/amigo/term_details?term=GO:0010154
nucleic acid metabolic process	Gene Ontology	GO:0090304	49	3145	0.00260991	0.0315336	Lac09g014850|Lac10g034760|Lac07g017480|Lac08g010190|Lac08g016110|Lac08g007770|Lac02g008620|Lac02g004780|Lac11g001970|Lac04g005300|Lac11g019170|Lac11g001650|Lac06g007450|Lac01g004660|Lac09g000660|Lac01g011780|Lac09g000810|Lac11g003090|Lac00g005530|Lac02g010650|Lac04g003270|Lac05g012380|Lac07g013670|Lac06g005320|Lac08g017270|Lac13g005950|Lac08g007740|Lac10g006360|Lac06g020720|Lac08g009270|Lac10g031…	http://amigo.geneontology.org/cgi-bin/amigo/term_details?term=GO:0090304
drug binding	Gene Ontology	GO:0008144	32	1818	0.00263329	0.0316161	Lac09g014850|Lac01g010860|Lac10g034760|Lac08g019420|Lac06g023990|Lac03g020500|Lac10g034520|Lac10g033420|Lac04g022970|Lac03g007750|Lac01g003500|Lac04g019530|Lac02g006160|Lac07g003910|Lac02g009600|Lac10g011160|Lac09g010870|Lac04g001620|Lac08g001700|Lac04g011410|Lac12g002760|Lac10g019740|Lac11g006960|Lac03g020100|Lac06g008570|Lac04g015550|Lac04g023990|Lac07g007780|Lac06g017880|Lac10g004320|Lac04g020…	http://amigo.geneontology.org/cgi-bin/amigo/term_details?term=GO:0008144
localization	Gene Ontology	GO:0051179	40	2434	0.00267866	0.0317896	Lac09g012490|Lac10g034520|Lac06g008570|Lac10g033420|Lac12g009300|Lac05g018340|Lac01g001860|Lac10g020330|Lac10g016180|Lac08g009290|Lac02g006160|Lac03g016530|Lac09g001430|Lac08g015020|Lac02g009600|Lac08g020560|Lac04g001620|Lac09g011020|Lac05g001170|Lac02g019400|Lac11g005380|Lac08g005920|Lac10g034510|Lac11g006960|Lac08g021960|Lac08g005900|Lac01g013840|Lac01g018320|Lac04g016190|Lac04g019750|Lac12g009…	http://amigo.geneontology.org/cgi-bin/amigo/term_details?term=GO:0051179
multicellular organismal reproductive process	Gene Ontology	GO:0048609	7	174	0.00268105	0.0317896	Lac08g009290|Lac04g003270|Lac07g008790|Lac12g007780|Lac05g016710|Lac02g019340|Lac02g019350	http://amigo.geneontology.org/cgi-bin/amigo/term_details?term=GO:0048609
ATP binding	Gene Ontology	GO:0005524	30	1685	0.00302792	0.0355016	Lac09g014850|Lac01g010860|Lac10g034760|Lac08g019420|Lac02g009600|Lac10g034520|Lac10g033420|Lac04g022970|Lac03g007750|Lac01g003500|Lac04g019530|Lac02g006160|Lac07g003910|Lac09g010870|Lac10g011160|Lac10g019740|Lac04g001620|Lac08g001700|Lac04g011410|Lac12g002760|Lac11g006960|Lac03g020100|Lac06g008570|Lac04g015550|Lac04g023990|Lac07g007780|Lac06g017880|Lac10g004320|Lac04g020160|Lac11g005690	http://amigo.geneontology.org/cgi-bin/amigo/term_details?term=GO:0005524
cellular response to lipid	Gene Ontology	GO:0071396	11	391	0.0030313	0.0355016	Lac08g017270|Lac08g009290|Lac04g003270|Lac08g018750|Lac03g016760|Lac09g017720|Lac02g020100|Lac05g016710|Lac03g021960|Lac09g008540|Lac11g005690	http://amigo.geneontology.org/cgi-bin/amigo/term_details?term=GO:0071396
reproductive process	Gene Ontology	GO:0022414	30	1686	0.00305353	0.0355438	Lac09g012490|Lac09g014850|Lac10g034760|Lac08g016110|Lac02g006360|Lac05g016710|Lac07g018190|Lac08g009290|Lac04g001620|Lac08g001700|Lac01g006330|Lac04g011410|Lac08g017270|Lac11g005380|Lac04g003270|Lac07g008790|Lac13g002020|Lac11g006960|Lac06g020720|Lac12g007780|Lac01g013840|Lac04g022800|Lac07g001870|Lac02g019340|Lac01g000180|Lac01g000560|Lac01g000580|Lac03g021960|Lac09g017720|Lac02g019350	http://amigo.geneontology.org/cgi-bin/amigo/term_details?term=GO:0022414
stomatal complex morphogenesis	Gene Ontology	GO:0010103	3	26	0.00316059	0.0363468	Lac10g015080|Lac04g017880|Lac02g016020	http://amigo.geneontology.org/cgi-bin/amigo/term_details?term=GO:0010103
multicellular organism reproduction	Gene Ontology	GO:0032504	7	180	0.00321192	0.0367159	Lac08g009290|Lac04g003270|Lac07g008790|Lac12g007780|Lac05g016710|Lac02g019340|Lac02g019350	http://amigo.geneontology.org/cgi-bin/amigo/term_details?term=GO:0032504
fatty acid metabolic process	Gene Ontology	GO:0006631	8	230	0.00324374	0.0368589	Lac08g022780|Lac01g014360|Lac05g013950|Lac09g005250|Lac02g005710|Lac10g015660|Lac01g003500|Lac10g001010	http://amigo.geneontology.org/cgi-bin/amigo/term_details?term=GO:0006631
reproduction	Gene Ontology	GO:0000003	30	1695	0.00329245	0.037191	Lac09g012490|Lac09g014850|Lac10g034760|Lac08g016110|Lac02g006360|Lac05g016710|Lac07g018190|Lac08g009290|Lac04g001620|Lac08g001700|Lac01g006330|Lac04g011410|Lac08g017270|Lac11g005380|Lac04g003270|Lac07g008790|Lac13g002020|Lac11g006960|Lac06g020720|Lac12g007780|Lac01g013840|Lac04g022800|Lac07g001870|Lac02g019340|Lac01g000180|Lac01g000560|Lac01g000580|Lac03g021960|Lac09g017720|Lac02g019350	http://amigo.geneontology.org/cgi-bin/amigo/term_details?term=GO:0000003
cellular response to drug	Gene Ontology	GO:0035690	5	93	0.00336287	0.0373543	Lac08g022780|Lac07g003910|Lac05g016710|Lac08g009290|Lac13g008190	http://amigo.geneontology.org/cgi-bin/amigo/term_details?term=GO:0035690
vitamin metabolic process	Gene Ontology	GO:0006766	5	93	0.00336287	0.0373543	Lac12g002910|Lac02g007820|Lac01g012210|Lac01g012330|Lac13g002020	http://amigo.geneontology.org/cgi-bin/amigo/term_details?term=GO:0006766
small molecule binding	Gene Ontology	GO:0036094	39	2389	0.00338235	0.0373543	Lac10g034520|Lac01g010860|Lac10g034760|Lac08g019420|Lac06g023990|Lac08g008210|Lac10g003440|Lac06g008570|Lac10g033420|Lac01g001860|Lac04g022970|Lac03g007750|Lac01g003500|Lac04g019530|Lac02g006160|Lac09g001430|Lac06g017880|Lac02g009600|Lac10g011160|Lac09g010870|Lac04g001620|Lac08g001700|Lac04g011410|Lac12g002760|Lac08g008200|Lac10g019740|Lac11g006960|Lac03g020100|Lac04g013920|Lac10g006110|Lac04g015…	http://amigo.geneontology.org/cgi-bin/amigo/term_details?term=GO:0036094
transferase activity	Gene Ontology	GO:0016740	51	3353	0.00344212	0.0373543	Lac09g014850|Lac01g010860|Lac03g019540|Lac06g014330|Lac06g023990|Lac04g012910|Lac04g017400|Lac05g016850|Lac04g007240|Lac05g014350|Lac07g011960|Lac10g020330|Lac04g022970|Lac11g016450|Lac03g007750|Lac04g019530|Lac01g004660|Lac01g004910|Lac06g017880|Lac09g010870|Lac05g006670|Lac06g021030|Lac06g021960|Lac10g019740|Lac01g006310|Lac08g001700|Lac01g006330|Lac07g007210|Lac07g001870|Lac13g005950|Lac04g010…	http://amigo.geneontology.org/cgi-bin/amigo/term_details?term=GO:0016740
pyrophosphatase activity	Gene Ontology	GO:0016462	16	709	0.00346487	0.0373543	Lac10g034520|Lac02g006160|Lac09g001430|Lac02g009600|Lac04g005300|Lac06g008570|Lac09g014850|Lac03g020100|Lac07g003910|Lac10g016050|Lac02g010650|Lac03g001240|Lac04g013920|Lac04g020160|Lac02g003670|Lac11g005690	http://amigo.geneontology.org/cgi-bin/amigo/term_details?term=GO:0016462
phytosteroid metabolic process	Gene Ontology	GO:0016128	3	27	0.00348547	0.0373543	Lac11g020540|Lac13g013550|Lac08g020460	http://amigo.geneontology.org/cgi-bin/amigo/term_details?term=GO:0016128
protein binding	Gene Ontology	GO:0005515	60	4103	0.00356284	0.0373543	Lac09g012490|Lac08g017270|Lac01g010860|Lac10g034760|Lac08g016110|Lac04g005300|Lac08g007770|Lac02g006360|Lac07g011960|Lac03g002190|Lac05g016710|Lac11g016450|Lac12g001850|Lac05g015770|Lac06g007450|Lac02g006160|Lac03g016530|Lac13g001360|Lac02g009600|Lac05g006670|Lac08g020560|Lac10g003910|Lac04g026880|Lac10g011160|Lac02g010650|Lac03g001240|Lac04g001620|Lac04g011410|Lac06g005320|Lac01g001340|Lac01g014…	http://amigo.geneontology.org/cgi-bin/amigo/term_details?term=GO:0005515
thiamine-containing compound biosynthetic process	Gene Ontology	GO:0042724	2	7	0.00356426	0.0373543	Lac12g002910|Lac02g007820	http://amigo.geneontology.org/cgi-bin/amigo/term_details?term=GO:0042724
thiamine diphosphate biosynthetic process	Gene Ontology	GO:0009229	2	7	0.00356426	0.0373543	Lac12g002910|Lac02g007820	http://amigo.geneontology.org/cgi-bin/amigo/term_details?term=GO:0009229
thiamine biosynthetic process	Gene Ontology	GO:0009228	2	7	0.00356426	0.0373543	Lac12g002910|Lac02g007820	http://amigo.geneontology.org/cgi-bin/amigo/term_details?term=GO:0009228
glutaminase activity	Gene Ontology	GO:0004359	2	7	0.00356426	0.0373543	Lac12g002760|Lac13g002020	http://amigo.geneontology.org/cgi-bin/amigo/term_details?term=GO:0004359
thiamine diphosphate metabolic process	Gene Ontology	GO:0042357	2	7	0.00356426	0.0373543	Lac12g002910|Lac02g007820	http://amigo.geneontology.org/cgi-bin/amigo/term_details?term=GO:0042357
response to stress	Gene Ontology	GO:0006950	49	3196	0.00356493	0.0373543	Lac10g006770|Lac10g034760|Lac10g022420|Lac03g020500|Lac10g012130|Lac10g033420|Lac08g000930|Lac05g016850|Lac10g020330|Lac05g016710|Lac10g016180|Lac13g005000|Lac02g002000|Lac02g006160|Lac08g007680|Lac13g008190|Lac09g000810|Lac11g003090|Lac05g012380|Lac01g009570|Lac07g019850|Lac02g017280|Lac08g022780|Lac07g001870|Lac04g012910|Lac02g008550|Lac10g034510|Lac10g006360|Lac03g020100|Lac03g014600|Lac10g025…	http://amigo.geneontology.org/cgi-bin/amigo/term_details?term=GO:0006950
response to oxidative stress	Gene Ontology	GO:0006979	11	400	0.00358084	0.0373543	Lac08g022780|Lac10g006770|Lac02g006160|Lac03g014600|Lac07g019850|Lac05g016850|Lac10g025690|Lac09g011020|Lac13g007760|Lac10g018720|Lac02g017280	http://amigo.geneontology.org/cgi-bin/amigo/term_details?term=GO:0006979
hydrolase activity, acting on acid anhydrides, in phosphorus-containing anhydrides	Gene Ontology	GO:0016818	16	715	0.00374923	0.0388983	Lac10g034520|Lac02g006160|Lac09g001430|Lac02g009600|Lac04g005300|Lac06g008570|Lac09g014850|Lac03g020100|Lac07g003910|Lac10g016050|Lac02g010650|Lac03g001240|Lac04g013920|Lac04g020160|Lac02g003670|Lac11g005690	http://amigo.geneontology.org/cgi-bin/amigo/term_details?term=GO:0016818
cellular lipid metabolic process	Gene Ontology	GO:0044255	15	651	0.00380667	0.0392017	Lac08g022780|Lac01g014360|Lac05g013950|Lac09g005250|Lac10g019740|Lac02g005710|Lac08g020460|Lac02g020100|Lac10g015660|Lac01g003500|Lac11g020540|Lac01g006310|Lac08g001700|Lac01g006330|Lac10g001010	http://amigo.geneontology.org/cgi-bin/amigo/term_details?term=GO:0044255
electron transport chain	Gene Ontology	GO:0022900	7	186	0.00381955	0.0392017	Lac05g013950|Lac11g009860|Lac09g005250|Lac02g005710|Lac12g004790|Lac10g020330|Lac02g012500	http://amigo.geneontology.org/cgi-bin/amigo/term_details?term=GO:0022900
establishment of localization	Gene Ontology	GO:0051234	37	2255	0.00395825	0.040408	Lac09g012490|Lac10g034520|Lac06g008570|Lac10g033420|Lac12g009300|Lac05g018340|Lac01g001860|Lac10g020330|Lac10g016180|Lac08g009290|Lac02g006160|Lac03g016530|Lac09g001430|Lac08g015020|Lac02g009600|Lac08g020560|Lac04g001620|Lac09g011020|Lac05g001170|Lac02g019400|Lac11g005380|Lac08g005920|Lac10g034510|Lac11g006960|Lac08g021960|Lac08g005900|Lac01g018320|Lac04g016190|Lac04g019750|Lac12g009290|Lac06g007…	http://amigo.geneontology.org/cgi-bin/amigo/term_details?term=GO:0051234
hydrolase activity, acting on acid anhydrides	Gene Ontology	GO:0016817	16	721	0.00405253	0.0411504	Lac10g034520|Lac02g006160|Lac09g001430|Lac02g009600|Lac04g005300|Lac06g008570|Lac09g014850|Lac03g020100|Lac07g003910|Lac10g016050|Lac02g010650|Lac03g001240|Lac04g013920|Lac04g020160|Lac02g003670|Lac11g005690	http://amigo.geneontology.org/cgi-bin/amigo/term_details?term=GO:0016817
stomatal complex development	Gene Ontology	GO:0010374	4	60	0.00418186	0.0417061	Lac10g015080|Lac04g017880|Lac02g016020|Lac07g010240	http://amigo.geneontology.org/cgi-bin/amigo/term_details?term=GO:0010374
seed development	Gene Ontology	GO:0048316	15	658	0.00418716	0.0417061	Lac07g001870|Lac11g005380|Lac09g014850|Lac08g001700|Lac08g009290|Lac11g006960|Lac07g008790|Lac08g017270|Lac05g016710|Lac04g003270|Lac02g006360|Lac13g002020|Lac04g022800|Lac02g019340|Lac02g019350	http://amigo.geneontology.org/cgi-bin/amigo/term_details?term=GO:0048316
regulation of generation of precursor metabolites and energy	Gene Ontology	GO:0043467	3	29	0.00419464	0.0417061	Lac05g013950|Lac09g005250|Lac02g005710	http://amigo.geneontology.org/cgi-bin/amigo/term_details?term=GO:0043467
cell differentiation	Gene Ontology	GO:0030154	15	659	0.00424397	0.0419779	Lac09g012490|Lac04g017880|Lac07g017480|Lac08g016110|Lac05g016710|Lac08g021960|Lac04g026880|Lac05g015770|Lac09g000810|Lac02g006360|Lac10g015080|Lac04g022800|Lac03g021960|Lac09g008540|Lac04g011410	http://amigo.geneontology.org/cgi-bin/amigo/term_details?term=GO:0030154
preribosome	Gene Ontology	GO:0030684	4	61	0.00442085	0.0428835	Lac04g019750|Lac08g007770|Lac02g010650|Lac04g005300	http://amigo.geneontology.org/cgi-bin/amigo/term_details?term=GO:0030684
oxidoreductase activity, acting on NAD(P)H, oxygen as acceptor	Gene Ontology	GO:0050664	2	8	0.00442537	0.0428835	Lac03g016760|Lac07g009380	http://amigo.geneontology.org/cgi-bin/amigo/term_details?term=GO:0050664
alcohol-forming fatty acyl-CoA reductase activity	Gene Ontology	GO:0102965	2	8	0.00442537	0.0428835	Lac06g015020|Lac07g018130	http://amigo.geneontology.org/cgi-bin/amigo/term_details?term=GO:0102965
long-chain fatty-acyl-CoA metabolic process	Gene Ontology	GO:0035336	2	8	0.00442537	0.0428835	Lac06g015020|Lac07g018130	http://amigo.geneontology.org/cgi-bin/amigo/term_details?term=GO:0035336
response to drug	Gene Ontology	GO:0042493	12	473	0.00448058	0.0431992	Lac10g016180|Lac08g022780|Lac10g015840|Lac10g034510|Lac09g010870|Lac13g008190|Lac07g003910|Lac11g003090|Lac05g013910|Lac02g006160|Lac05g016710|Lac08g009290	http://amigo.geneontology.org/cgi-bin/amigo/term_details?term=GO:0042493
nucleobase-containing compound biosynthetic process	Gene Ontology	GO:0034654	35	2119	0.00455691	0.0437142	Lac09g014850|Lac07g017480|Lac08g016110|Lac02g004780|Lac10g020330|Lac06g007450|Lac01g004660|Lac09g000810|Lac11g003090|Lac04g003270|Lac10g031110|Lac06g005320|Lac08g017270|Lac13g005950|Lac12g002760|Lac10g006360|Lac13g001150|Lac08g009270|Lac06g020720|Lac05g013910|Lac01g013840|Lac04g022800|Lac09g008540|Lac01g005470|Lac09g010280|Lac04g000150|Lac11g005320|Lac10g015840|Lac08g010190|Lac01g000180|Lac01g004…	http://amigo.geneontology.org/cgi-bin/amigo/term_details?term=GO:0034654
transferase activity, transferring acyl groups other than amino-acyl groups	Gene Ontology	GO:0016747	9	306	0.00535109	0.0502746	Lac07g001870|Lac04g012910|Lac01g006330|Lac05g014350|Lac04g017400|Lac09g011020|Lac01g006310|Lac07g012760|Lac07g007210	http://amigo.geneontology.org/cgi-bin/amigo/term_details?term=GO:0016747
fatty-acyl-CoA reductase (alcohol-forming) activity	Gene Ontology	GO:0080019	2	9	0.00537246	0.0502746	Lac06g015020|Lac07g018130	http://amigo.geneontology.org/cgi-bin/amigo/term_details?term=GO:0080019
thiamine-containing compound metabolic process	Gene Ontology	GO:0042723	2	9	0.00537246	0.0502746	Lac12g002910|Lac02g007820	http://amigo.geneontology.org/cgi-bin/amigo/term_details?term=GO:0042723
thiamine metabolic process	Gene Ontology	GO:0006772	2	9	0.00537246	0.0502746	Lac12g002910|Lac02g007820	http://amigo.geneontology.org/cgi-bin/amigo/term_details?term=GO:0006772
fatty-acyl-CoA metabolic process	Gene Ontology	GO:0035337	2	9	0.00537246	0.0502746	Lac06g015020|Lac07g018130	http://amigo.geneontology.org/cgi-bin/amigo/term_details?term=GO:0035337
intrinsic component of membrane	Gene Ontology	GO:0031224	62	4358	0.00555107	0.0514417	Lac02g015680|Lac10g034520|Lac01g010860|Lac13g013550|Lac08g008210|Lac13g011200|Lac06g008570|Lac10g033420|Lac12g009300|Lac07g007200|Lac04g005140|Lac04g022970|Lac03g007750|Lac10g016180|Lac08g009290|Lac02g005710|Lac02g006160|Lac01g004910|Lac08g015020|Lac02g009600|Lac08g020560|Lac12g004790|Lac02g019400|Lac08g020460|Lac09g010870|Lac04g001620|Lac08g005900|Lac02g012500|Lac03g015400|Lac11g000310|Lac04g011…	http://amigo.geneontology.org/cgi-bin/amigo/term_details?term=GO:0031224
O-methyltransferase activity	Gene Ontology	GO:0008171	3	33	0.00585984	0.0540407	Lac05g006670|Lac04g016720|Lac07g011960	http://amigo.geneontology.org/cgi-bin/amigo/term_details?term=GO:0008171
oxoacid metabolic process	Gene Ontology	GO:0043436	20	1032	0.00611981	0.0561669	Lac10g002080|Lac08g022780|Lac05g013950|Lac09g005250|Lac04g016200|Lac04g000150|Lac10g019740|Lac02g005710|Lac08g020460|Lac10g029560|Lac02g020100|Lac13g002020|Lac10g015660|Lac01g003500|Lac11g020540|Lac01g014360|Lac03g010220|Lac09g008540|Lac10g001010|Lac04g012910	http://amigo.geneontology.org/cgi-bin/amigo/term_details?term=GO:0043436
seed germination	Gene Ontology	GO:0009845	6	154	0.00616569	0.0563172	Lac05g016710|Lac07g008790|Lac12g007780|Lac01g000560|Lac01g000580|Lac04g022800	http://amigo.geneontology.org/cgi-bin/amigo/term_details?term=GO:0009845
plant-type vacuole	Gene Ontology	GO:0000325	6	155	0.00635086	0.0577323	Lac10g034520|Lac02g009600|Lac10g033420|Lac09g011020|Lac02g019340|Lac02g019350	http://amigo.geneontology.org/cgi-bin/amigo/term_details?term=GO:0000325
diacylglycerol O-acyltransferase activity	Gene Ontology	GO:0004144	2	10	0.00640368	0.0579366	Lac01g006310|Lac01g006330	http://amigo.geneontology.org/cgi-bin/amigo/term_details?term=GO:0004144
organic acid metabolic process	Gene Ontology	GO:0006082	20	1039	0.00656356	0.0589225	Lac10g002080|Lac08g022780|Lac05g013950|Lac09g005250|Lac04g016200|Lac04g000150|Lac10g019740|Lac02g005710|Lac08g020460|Lac10g029560|Lac02g020100|Lac13g002020|Lac10g015660|Lac01g003500|Lac11g020540|Lac01g014360|Lac03g010220|Lac09g008540|Lac10g001010|Lac04g012910	http://amigo.geneontology.org/cgi-bin/amigo/term_details?term=GO:0006082
chemical homeostasis	Gene Ontology	GO:0048878	10	375	0.00657438	0.0589225	Lac11g020540|Lac13g013550|Lac07g017480|Lac09g010870|Lac08g020560|Lac03g016760|Lac08g020460|Lac13g008830|Lac08g000930|Lac09g000750	http://amigo.geneontology.org/cgi-bin/amigo/term_details?term=GO:0048878
response to antibiotic	Gene Ontology	GO:0046677	8	263	0.00698984	0.062094	Lac10g016180|Lac08g022780|Lac02g006160|Lac08g009290|Lac09g010870|Lac13g008190|Lac07g003910|Lac05g016710	http://amigo.geneontology.org/cgi-bin/amigo/term_details?term=GO:0046677
integral component of membrane	Gene Ontology	GO:0016021	59	4151	0.0069933	0.062094	Lac02g015680|Lac10g034520|Lac01g010860|Lac13g013550|Lac08g008210|Lac06g008570|Lac10g033420|Lac12g009300|Lac07g007200|Lac04g005140|Lac04g022970|Lac03g007750|Lac10g016180|Lac08g009290|Lac02g005710|Lac02g006160|Lac01g004910|Lac08g015020|Lac09g010870|Lac08g020560|Lac07g003910|Lac04g001620|Lac08g005900|Lac02g012500|Lac08g016750|Lac11g000310|Lac04g011410|Lac00g005160|Lac01g014360|Lac09g005250|Lac08g005…	http://amigo.geneontology.org/cgi-bin/amigo/term_details?term=GO:0016021
embryo development	Gene Ontology	GO:0009790	12	503	0.00710375	0.0627827	Lac07g001870|Lac11g005380|Lac09g014850|Lac08g001700|Lac07g017480|Lac08g009290|Lac07g008790|Lac11g006960|Lac02g006360|Lac13g002020|Lac04g022800|Lac08g017270	http://amigo.geneontology.org/cgi-bin/amigo/term_details?term=GO:0009790
shoot system development	Gene Ontology	GO:0048367	17	838	0.00729073	0.0641383	Lac08g017270|Lac08g009290|Lac04g017880|Lac11g006960|Lac01g006330|Lac08g016110|Lac05g016710|Lac01g000180|Lac06g020720|Lac04g001620|Lac10g015080|Lac02g016020|Lac01g013840|Lac04g022800|Lac03g021960|Lac07g018190|Lac09g017720	http://amigo.geneontology.org/cgi-bin/amigo/term_details?term=GO:0048367
flavonoid biosynthetic process	Gene Ontology	GO:0009813	4	71	0.00733205	0.0642059	Lac05g012380|Lac10g004320|Lac09g011020|Lac03g019540	http://amigo.geneontology.org/cgi-bin/amigo/term_details?term=GO:0009813
riboflavin metabolic process	Gene Ontology	GO:0006771	2	11	0.00751723	0.0649339	Lac01g012210|Lac01g012330	http://amigo.geneontology.org/cgi-bin/amigo/term_details?term=GO:0006771
ATPase-coupled xenobiotic transmembrane transporter activity	Gene Ontology	GO:0008559	2	11	0.00751723	0.0649339	Lac02g009600|Lac10g034520	http://amigo.geneontology.org/cgi-bin/amigo/term_details?term=GO:0008559
riboflavin biosynthetic process	Gene Ontology	GO:0009231	2	11	0.00751723	0.0649339	Lac01g012210|Lac01g012330	http://amigo.geneontology.org/cgi-bin/amigo/term_details?term=GO:0009231
biological regulation	Gene Ontology	GO:0065007	76	5631	0.00755446	0.0649616	Lac09g012490|Lac09g014850|Lac02g004780|Lac13g013550|Lac07g017480|Lac08g008210|Lac13g008190|Lac08g000930|Lac02g020100|Lac02g006360|Lac07g011960|Lac01g001860|Lac09g000810|Lac07g018190|Lac03g007750|Lac06g007450|Lac05g015770|Lac02g005710|Lac05g016710|Lac09g001430|Lac08g015020|Lac09g010870|Lac05g006670|Lac08g020560|Lac04g016200|Lac04g026880|Lac01g008980|Lac11g003090|Lac04g003270|Lac03g001240|Lac10g031…	http://amigo.geneontology.org/cgi-bin/amigo/term_details?term=GO:0065007
regulation of biological quality	Gene Ontology	GO:0065008	20	1056	0.00775173	0.066359	Lac11g020540|Lac11g006960|Lac13g013550|Lac07g017480|Lac08g015020|Lac09g010870|Lac05g006670|Lac08g020560|Lac03g016760|Lac04g016200|Lac04g026880|Lac10g029560|Lac13g008830|Lac02g020100|Lac08g000930|Lac09g011020|Lac07g011960|Lac09g000750|Lac08g021960|Lac08g020460	http://amigo.geneontology.org/cgi-bin/amigo/term_details?term=GO:0065008
peptide:proton symporter activity	Gene Ontology	GO:0015333	3	37	0.00786949	0.0668465	Lac10g016180|Lac12g009290|Lac12g009300	http://amigo.geneontology.org/cgi-bin/amigo/term_details?term=GO:0015333
meristem maintenance	Gene Ontology	GO:0010073	5	115	0.00787871	0.0668465	Lac05g015770|Lac08g016110|Lac03g021960|Lac01g008980|Lac06g020720	http://amigo.geneontology.org/cgi-bin/amigo/term_details?term=GO:0010073
transmembrane transporter activity	Gene Ontology	GO:0022857	20	1061	0.0081327	0.0686962	Lac10g016180|Lac08g009290|Lac10g034520|Lac08g005920|Lac02g006160|Lac12g009300|Lac08g015020|Lac02g009600|Lac08g020560|Lac10g034510|Lac06g008570|Lac10g033420|Lac08g000930|Lac12g009290|Lac09g000750|Lac04g001620|Lac08g005900|Lac10g020330|Lac11g015650|Lac02g019400	http://amigo.geneontology.org/cgi-bin/amigo/term_details?term=GO:0022857
response to organic cyclic compound	Gene Ontology	GO:0014070	9	328	0.00817022	0.0687091	Lac10g016180|Lac08g022780|Lac02g006160|Lac13g013550|Lac08g009290|Lac09g010870|Lac13g008190|Lac07g003910|Lac05g016710	http://amigo.geneontology.org/cgi-bin/amigo/term_details?term=GO:0014070
cytosol	Gene Ontology	GO:0005829	43	2853	0.00837246	0.0692774	Lac09g012490|Lac02g015680|Lac09g006910|Lac06g014270|Lac06g008570|Lac02g008550|Lac10g015660|Lac07g011960|Lac01g001860|Lac10g020330|Lac03g007750|Lac03g016530|Lac05g006670|Lac01g005360|Lac01g010470|Lac06g021960|Lac10g014290|Lac10g019740|Lac09g000360|Lac04g010980|Lac08g010200|Lac07g001870|Lac12g002760|Lac04g016720|Lac12g002910|Lac02g007820|Lac11g006960|Lac03g020100|Lac03g014600|Lac10g016050|Lac10g031…	http://amigo.geneontology.org/cgi-bin/amigo/term_details?term=GO:0005829
seed dormancy process	Gene Ontology	GO:0010162	3	38	0.00842755	0.0692774	Lac04g003270|Lac07g008790|Lac05g016710	http://amigo.geneontology.org/cgi-bin/amigo/term_details?term=GO:0010162
lipid homeostasis	Gene Ontology	GO:0055088	3	38	0.00842755	0.0692774	Lac11g020540|Lac13g013550|Lac08g020460	http://amigo.geneontology.org/cgi-bin/amigo/term_details?term=GO:0055088
dormancy process	Gene Ontology	GO:0022611	3	38	0.00842755	0.0692774	Lac04g003270|Lac07g008790|Lac05g016710	http://amigo.geneontology.org/cgi-bin/amigo/term_details?term=GO:0022611
photosynthesis, light reaction	Gene Ontology	GO:0019684	5	117	0.00843051	0.0692774	Lac05g013950|Lac09g005250|Lac02g005710|Lac10g020330|Lac00g005160	http://amigo.geneontology.org/cgi-bin/amigo/term_details?term=GO:0019684
hydrolase activity, acting on ester bonds	Gene Ontology	GO:0016788	18	922	0.00845554	0.0692774	Lac13g005950|Lac11g005320|Lac01g004660|Lac10g034760|Lac05g020470|Lac10g006360|Lac02g008740|Lac04g018440|Lac04g024160|Lac04g016200|Lac10g016260|Lac08g010190|Lac05g012380|Lac01g001860|Lac11g019170|Lac03g016250|Lac07g003690|Lac09g010280	http://amigo.geneontology.org/cgi-bin/amigo/term_details?term=GO:0016788
storage vacuole	Gene Ontology	GO:0000322	2	12	0.00871134	0.0695814	Lac02g019340|Lac02g019350	http://amigo.geneontology.org/cgi-bin/amigo/term_details?term=GO:0000322
protein storage vacuole	Gene Ontology	GO:0000326	2	12	0.00871134	0.0695814	Lac02g019340|Lac02g019350	http://amigo.geneontology.org/cgi-bin/amigo/term_details?term=GO:0000326
flavin-containing compound biosynthetic process	Gene Ontology	GO:0042727	2	12	0.00871134	0.0695814	Lac01g012210|Lac01g012330	http://amigo.geneontology.org/cgi-bin/amigo/term_details?term=GO:0042727
regulation of seed dormancy process	Gene Ontology	GO:2000033	2	12	0.00871134	0.0695814	Lac04g003270|Lac05g016710	http://amigo.geneontology.org/cgi-bin/amigo/term_details?term=GO:2000033
response to ethylene	Gene Ontology	GO:0009723	8	274	0.00877534	0.0698005	Lac08g017270|Lac10g015840|Lac03g016760|Lac11g003090|Lac05g013910|Lac02g006160|Lac05g016710|Lac10g018720	http://amigo.geneontology.org/cgi-bin/amigo/term_details?term=GO:0009723
reactive oxygen species metabolic process	Gene Ontology	GO:0072593	6	167	0.00889954	0.0704947	Lac10g006770|Lac03g016760|Lac07g019850|Lac10g029560|Lac05g016710|Lac02g017280	http://amigo.geneontology.org/cgi-bin/amigo/term_details?term=GO:0072593
regulation of photosynthesis	Gene Ontology	GO:0010109	3	39	0.0090083	0.0710613	Lac05g013950|Lac09g005250|Lac02g005710	http://amigo.geneontology.org/cgi-bin/amigo/term_details?term=GO:0010109
cofactor metabolic process	Gene Ontology	GO:0051186	11	458	0.00930461	0.0730967	Lac06g015020|Lac10g006770|Lac12g002760|Lac12g002910|Lac02g007820|Lac03g016760|Lac07g019850|Lac04g010980|Lac13g002020|Lac07g018130|Lac02g017280	http://amigo.geneontology.org/cgi-bin/amigo/term_details?term=GO:0051186
transport	Gene Ontology	GO:0006810	35	2226	0.00938817	0.0734509	Lac09g012490|Lac10g034520|Lac06g008570|Lac10g033420|Lac12g009300|Lac05g018340|Lac01g001860|Lac10g020330|Lac10g016180|Lac08g009290|Lac02g006160|Lac09g001430|Lac08g015020|Lac02g009600|Lac08g020560|Lac04g001620|Lac09g011020|Lac05g001170|Lac02g019400|Lac11g005380|Lac08g005920|Lac10g034510|Lac11g006960|Lac08g021960|Lac08g005900|Lac01g018320|Lac04g016190|Lac04g019750|Lac12g009290|Lac09g014850|Lac13g008…	http://amigo.geneontology.org/cgi-bin/amigo/term_details?term=GO:0006810
regulation of seed germination	Gene Ontology	GO:0010029	4	77	0.00957179	0.0745818	Lac01g000580|Lac07g008790|Lac05g016710|Lac01g000560	http://amigo.geneontology.org/cgi-bin/amigo/term_details?term=GO:0010029
transferase activity, transferring phosphorus-containing groups	Gene Ontology	GO:0016772	24	1375	0.00961189	0.0745898	Lac09g014850|Lac01g010860|Lac10g020330|Lac04g022970|Lac03g007750|Lac04g019530|Lac01g004660|Lac07g003910|Lac09g010870|Lac10g019740|Lac08g001700|Lac04g011410|Lac13g005950|Lac11g006960|Lac08g009270|Lac04g015550|Lac01g003290|Lac04g023990|Lac09g010280|Lac10g002080|Lac11g005320|Lac06g017880|Lac04g018440|Lac08g010190	http://amigo.geneontology.org/cgi-bin/amigo/term_details?term=GO:0016772
lipid catabolic process	Gene Ontology	GO:0016042	7	224	0.00989775	0.0764971	Lac08g022780|Lac05g020470|Lac04g024160|Lac08g020460|Lac10g015660|Lac03g016250|Lac07g003690	http://amigo.geneontology.org/cgi-bin/amigo/term_details?term=GO:0016042
Casparian strip	Gene Ontology	GO:0048226	2	13	0.00998425	0.0768546	Lac05g015450|Lac07g017480	http://amigo.geneontology.org/cgi-bin/amigo/term_details?term=GO:0048226
peroxidase activity	Gene Ontology	GO:0004601	5	124	0.0105719	0.0810514	Lac08g022780|Lac10g006770|Lac07g019850|Lac03g016760|Lac02g017280	http://amigo.geneontology.org/cgi-bin/amigo/term_details?term=GO:0004601
response to jasmonic acid	Gene Ontology	GO:0009753	7	228	0.0108055	0.0821268	Lac10g016180|Lac04g012910|Lac02g006160|Lac03g020500|Lac09g011020|Lac05g016710|Lac09g017720	http://amigo.geneontology.org/cgi-bin/amigo/term_details?term=GO:0009753
nucleic acid binding	Gene Ontology	GO:0003676	46	3147	0.0108283	0.0821268	Lac08g017270|Lac10g034760|Lac07g017480|Lac08g016110|Lac02g004780|Lac04g005300|Lac05g016710|Lac12g001850|Lac06g007450|Lac01g004660|Lac08g010190|Lac09g000810|Lac11g003090|Lac02g010650|Lac04g003270|Lac03g001240|Lac05g012380|Lac06g005320|Lac01g001340|Lac13g005950|Lac10g034510|Lac10g006360|Lac05g007000|Lac06g020720|Lac05g013910|Lac01g004340|Lac01g013840|Lac04g022800|Lac09g008540|Lac01g005470|Lac09g010…	http://amigo.geneontology.org/cgi-bin/amigo/term_details?term=GO:0003676
regulation of seedling development	Gene Ontology	GO:1900140	4	80	0.0108412	0.0821268	Lac01g000580|Lac07g008790|Lac05g016710|Lac01g000560	http://amigo.geneontology.org/cgi-bin/amigo/term_details?term=GO:1900140
anatomical structure maturation	Gene Ontology	GO:0071695	6	175	0.0109603	0.0826289	Lac08g009290|Lac04g003270|Lac07g008790|Lac05g016710|Lac02g019340|Lac02g019350	http://amigo.geneontology.org/cgi-bin/amigo/term_details?term=GO:0071695
nucleoside-triphosphatase activity	Gene Ontology	GO:0017111	14	668	0.0109941	0.0826289	Lac10g034520|Lac02g006160|Lac09g001430|Lac02g009600|Lac04g005300|Lac06g008570|Lac09g014850|Lac03g020100|Lac02g010650|Lac03g001240|Lac04g013920|Lac04g020160|Lac02g003670|Lac11g005690	http://amigo.geneontology.org/cgi-bin/amigo/term_details?term=GO:0017111
monocarboxylic acid metabolic process	Gene Ontology	GO:0032787	11	471	0.0112419	0.0832195	Lac10g002080|Lac08g022780|Lac05g013950|Lac09g005250|Lac02g005710|Lac08g020460|Lac04g016200|Lac10g015660|Lac01g003500|Lac01g014360|Lac10g001010	http://amigo.geneontology.org/cgi-bin/amigo/term_details?term=GO:0032787
response to light stimulus	Gene Ontology	GO:0009416	14	670	0.0112552	0.0832195	Lac05g013950|Lac09g005250|Lac13g013550|Lac08g019420|Lac08g020560|Lac02g005710|Lac06g021030|Lac10g029560|Lac10g004320|Lac09g011020|Lac01g000560|Lac01g000580|Lac09g017720|Lac00g005160	http://amigo.geneontology.org/cgi-bin/amigo/term_details?term=GO:0009416
preribosome, large subunit precursor	Gene Ontology	GO:0030687	2	14	0.0113342	0.0832195	Lac02g010650|Lac04g005300	http://amigo.geneontology.org/cgi-bin/amigo/term_details?term=GO:0030687
guard cell differentiation	Gene Ontology	GO:0010052	2	14	0.0113342	0.0832195	Lac10g015080|Lac04g017880	http://amigo.geneontology.org/cgi-bin/amigo/term_details?term=GO:0010052
long-chain-alcohol O-fatty-acyltransferase activity	Gene Ontology	GO:0047196	2	14	0.0113342	0.0832195	Lac01g006310|Lac01g006330	http://amigo.geneontology.org/cgi-bin/amigo/term_details?term=GO:0047196
endonuclease activity, active with either ribo- or deoxyribonucleic acids and producing 3'-phosphomonoesters	Gene Ontology	GO:0016894	2	14	0.0113342	0.0832195	Lac05g012380|Lac10g034760	http://amigo.geneontology.org/cgi-bin/amigo/term_details?term=GO:0016894
oligopeptide transmembrane transporter activity	Gene Ontology	GO:0035673	3	43	0.0115615	0.0845632	Lac10g016180|Lac12g009290|Lac12g009300	http://amigo.geneontology.org/cgi-bin/amigo/term_details?term=GO:0035673
transporter activity	Gene Ontology	GO:0005215	20	1100	0.0116551	0.0849219	Lac10g016180|Lac08g009290|Lac10g034520|Lac08g005920|Lac02g006160|Lac12g009300|Lac08g015020|Lac02g009600|Lac08g020560|Lac10g034510|Lac06g008570|Lac10g033420|Lac08g000930|Lac12g009290|Lac09g000750|Lac04g001620|Lac08g005900|Lac10g020330|Lac11g015650|Lac02g019400	http://amigo.geneontology.org/cgi-bin/amigo/term_details?term=GO:0005215
seedling development	Gene Ontology	GO:0090351	6	179	0.0121081	0.0878871	Lac05g016710|Lac07g008790|Lac12g007780|Lac01g000560|Lac01g000580|Lac04g022800	http://amigo.geneontology.org/cgi-bin/amigo/term_details?term=GO:0090351
oligopeptide transmembrane transport	Gene Ontology	GO:0035672	3	44	0.0122582	0.0886397	Lac10g016180|Lac12g009290|Lac12g009300	http://amigo.geneontology.org/cgi-bin/amigo/term_details?term=GO:0035672
organophosphate metabolic process	Gene Ontology	GO:0019637	11	478	0.0124054	0.0890296	Lac10g002080|Lac06g015020|Lac12g002760|Lac12g002910|Lac02g007820|Lac13g002020|Lac13g001150|Lac10g019740|Lac10g020330|Lac08g001700|Lac07g018130	http://amigo.geneontology.org/cgi-bin/amigo/term_details?term=GO:0019637
embryo development ending in seed dormancy	Gene Ontology	GO:0009793	11	478	0.0124054	0.0890296	Lac07g001870|Lac11g005380|Lac09g014850|Lac08g001700|Lac08g009290|Lac07g008790|Lac11g006960|Lac02g006360|Lac13g002020|Lac04g022800|Lac08g017270	http://amigo.geneontology.org/cgi-bin/amigo/term_details?term=GO:0009793
cellular component morphogenesis	Gene Ontology	GO:0032989	10	415	0.012574	0.0899018	Lac13g013890|Lac11g005380|Lac08g019420|Lac09g010870|Lac08g021960|Lac04g026880|Lac09g012490|Lac02g006360|Lac09g008540|Lac04g011410	http://amigo.geneontology.org/cgi-bin/amigo/term_details?term=GO:0032989
oxidoreductase activity, acting on peroxide as acceptor	Gene Ontology	GO:0016684	5	130	0.0126813	0.0902153	Lac08g022780|Lac10g006770|Lac07g019850|Lac03g016760|Lac02g017280	http://amigo.geneontology.org/cgi-bin/amigo/term_details?term=GO:0016684
reproductive shoot system development	Gene Ontology	GO:0090567	11	480	0.0127541	0.0902153	Lac05g016710|Lac01g006330|Lac08g016110|Lac01g000180|Lac06g020720|Lac09g017720|Lac04g001620|Lac01g013840|Lac04g022800|Lac03g021960|Lac07g018190	http://amigo.geneontology.org/cgi-bin/amigo/term_details?term=GO:0090567
flavin-containing compound metabolic process	Gene Ontology	GO:0042726	2	15	0.0127596	0.0902153	Lac01g012210|Lac01g012330	http://amigo.geneontology.org/cgi-bin/amigo/term_details?term=GO:0042726
transferase activity, transferring acyl groups	Gene Ontology	GO:0016746	9	354	0.0128191	0.0903017	Lac07g001870|Lac04g012910|Lac01g006330|Lac05g014350|Lac04g017400|Lac09g011020|Lac01g006310|Lac07g012760|Lac07g007210	http://amigo.geneontology.org/cgi-bin/amigo/term_details?term=GO:0016746
DNA binding	Gene Ontology	GO:0003677	32	2041	0.0132484	0.0929822	Lac10g034760|Lac07g017480|Lac08g016110|Lac02g004780|Lac05g016710|Lac12g001850|Lac06g007450|Lac09g000810|Lac11g003090|Lac04g003270|Lac03g001240|Lac06g005320|Lac08g017270|Lac10g006360|Lac06g020720|Lac05g013910|Lac01g004340|Lac01g013840|Lac04g022800|Lac09g008540|Lac01g005470|Lac04g000150|Lac02g009840|Lac10g015840|Lac01g000180|Lac01g004700|Lac05g015770|Lac11g010630|Lac09g002230|Lac03g021960|Lac09g017…	http://amigo.geneontology.org/cgi-bin/amigo/term_details?term=GO:0003677
ethylene-activated signaling pathway	Gene Ontology	GO:0009873	6	183	0.0133379	0.0932677	Lac08g017270|Lac10g015840|Lac03g016760|Lac11g003090|Lac05g013910|Lac10g018720	http://amigo.geneontology.org/cgi-bin/amigo/term_details?term=GO:0009873
flavonoid metabolic process	Gene Ontology	GO:0009812	4	86	0.0136945	0.0954116	Lac05g012380|Lac10g004320|Lac09g011020|Lac03g019540	http://amigo.geneontology.org/cgi-bin/amigo/term_details?term=GO:0009812
plant epidermis development	Gene Ontology	GO:0090558	7	240	0.0138912	0.0961538	Lac07g010240|Lac04g026880|Lac02g016020|Lac09g000810|Lac10g015080|Lac04g017880|Lac09g008540	http://amigo.geneontology.org/cgi-bin/amigo/term_details?term=GO:0090558
catalytic activity, acting on RNA	Gene Ontology	GO:0140098	9	359	0.0139018	0.0961538	Lac13g005950|Lac11g005320|Lac01g004660|Lac08g009270|Lac04g018440|Lac05g012380|Lac11g019170|Lac08g010190|Lac09g010280	http://amigo.geneontology.org/cgi-bin/amigo/term_details?term=GO:0140098
lipid biosynthetic process	Gene Ontology	GO:0008610	11	488	0.0142239	0.0979134	Lac08g022780|Lac01g014360|Lac05g013950|Lac09g005250|Lac02g005710|Lac08g020460|Lac02g020100|Lac11g020540|Lac01g006310|Lac08g001700|Lac01g006330	http://amigo.geneontology.org/cgi-bin/amigo/term_details?term=GO:0008610
deaminase activity	Gene Ontology	GO:0019239	2	16	0.0142587	0.0979134	Lac01g012210|Lac01g012330	http://amigo.geneontology.org/cgi-bin/amigo/term_details?term=GO:0019239
response to radiation	Gene Ontology	GO:0009314	14	692	0.0144586	0.0987915	Lac05g013950|Lac09g005250|Lac13g013550|Lac08g019420|Lac08g020560|Lac02g005710|Lac06g021030|Lac10g029560|Lac10g004320|Lac09g011020|Lac01g000560|Lac01g000580|Lac09g017720|Lac00g005160	http://amigo.geneontology.org/cgi-bin/amigo/term_details?term=GO:0009314
cellular response to ethylene stimulus	Gene Ontology	GO:0071369	6	189	0.0153426	0.104232	Lac08g017270|Lac10g015840|Lac03g016760|Lac11g003090|Lac05g013910|Lac10g018720	http://amigo.geneontology.org/cgi-bin/amigo/term_details?term=GO:0071369
coenzyme metabolic process	Gene Ontology	GO:0006732	6	190	0.015696	0.105662	Lac06g015020|Lac12g002760|Lac12g002910|Lac02g007820|Lac13g002020|Lac07g018130	http://amigo.geneontology.org/cgi-bin/amigo/term_details?term=GO:0006732
epithelial cell differentiation	Gene Ontology	GO:0030855	2	17	0.0158299	0.105662	Lac05g015770|Lac04g022800	http://amigo.geneontology.org/cgi-bin/amigo/term_details?term=GO:0030855
epidermal cell differentiation	Gene Ontology	GO:0009913	2	17	0.0158299	0.105662	Lac05g015770|Lac04g022800	http://amigo.geneontology.org/cgi-bin/amigo/term_details?term=GO:0009913
epidermis development	Gene Ontology	GO:0008544	2	17	0.0158299	0.105662	Lac05g015770|Lac04g022800	http://amigo.geneontology.org/cgi-bin/amigo/term_details?term=GO:0008544
acylglycerol O-acyltransferase activity	Gene Ontology	GO:0016411	2	17	0.0158299	0.105662	Lac01g006310|Lac01g006330	http://amigo.geneontology.org/cgi-bin/amigo/term_details?term=GO:0016411
DNA metabolic process	Gene Ontology	GO:0006259	10	433	0.0163346	0.108344	Lac09g014850|Lac11g005320|Lac01g004660|Lac10g006360|Lac13g005950|Lac04g018440|Lac10g034760|Lac11g005690|Lac08g010190|Lac09g010280	http://amigo.geneontology.org/cgi-bin/amigo/term_details?term=GO:0006259
chloroplast	Gene Ontology	GO:0009507	57	4164	0.0163452	0.108344	Lac02g015680|Lac10g034520|Lac03g019540|Lac08g019420|Lac06g023990|Lac02g008740|Lac10g003440|Lac08g009260|Lac10g012130|Lac10g033420|Lac06g007870|Lac02g020100|Lac08g005920|Lac04g007240|Lac10g020330|Lac02g003670|Lac12g001850|Lac10g029560|Lac02g005710|Lac13g011020|Lac01g004660|Lac09g001430|Lac08g015020|Lac11g015650|Lac06g021030|Lac03g001240|Lac04g013920|Lac08g005900|Lac00g005160|Lac01g014360|Lac13g005…	http://amigo.geneontology.org/cgi-bin/amigo/term_details?term=GO:0009507
developmental maturation	Gene Ontology	GO:0021700	6	192	0.0164194	0.108459	Lac08g009290|Lac04g003270|Lac07g008790|Lac05g016710|Lac02g019340|Lac02g019350	http://amigo.geneontology.org/cgi-bin/amigo/term_details?term=GO:0021700
cell communication	Gene Ontology	GO:0007154	30	1917	0.0165885	0.109198	Lac05g013910|Lac06g023990|Lac08g008210|Lac10g033420|Lac02g020100|Lac05g016710|Lac03g007750|Lac09g001430|Lac07g003910|Lac13g008190|Lac09g008540|Lac11g003090|Lac05g012380|Lac01g009570|Lac08g017270|Lac08g008200|Lac04g003270|Lac08g018750|Lac11g006960|Lac04g015550|Lac03g015400|Lac04g023990|Lac01g008980|Lac10g015840|Lac03g016760|Lac06g017880|Lac01g003290|Lac03g021960|Lac09g017720|Lac10g018720	http://amigo.geneontology.org/cgi-bin/amigo/term_details?term=GO:0007154
cotyledon development	Gene Ontology	GO:0048825	3	50	0.016937	0.111039	Lac08g017270|Lac04g022800|Lac11g006960	http://amigo.geneontology.org/cgi-bin/amigo/term_details?term=GO:0048825
protein self-association	Gene Ontology	GO:0043621	4	92	0.0169845	0.111039	Lac04g013920|Lac10g025690|Lac03g021960|Lac13g007760	http://amigo.geneontology.org/cgi-bin/amigo/term_details?term=GO:0043621
response to reactive oxygen species	Gene Ontology	GO:0000302	5	141	0.0172539	0.112415	Lac08g022780|Lac10g025690|Lac02g006160|Lac10g018720|Lac13g007760	http://amigo.geneontology.org/cgi-bin/amigo/term_details?term=GO:0000302
triglyceride biosynthetic process	Gene Ontology	GO:0019432	2	18	0.0174715	0.112588	Lac01g006310|Lac01g006330	http://amigo.geneontology.org/cgi-bin/amigo/term_details?term=GO:0019432
secondary cell wall	Gene Ontology	GO:0009531	2	18	0.0174715	0.112588	Lac05g015450|Lac07g017480	http://amigo.geneontology.org/cgi-bin/amigo/term_details?term=GO:0009531
plastid	Gene Ontology	GO:0009536	61	4526	0.0175162	0.112588	Lac02g015680|Lac10g034520|Lac03g019540|Lac08g019420|Lac06g023990|Lac02g008740|Lac06g014270|Lac08g009260|Lac10g012130|Lac10g033420|Lac06g007870|Lac02g020100|Lac08g005920|Lac04g007240|Lac10g020330|Lac02g003670|Lac12g001850|Lac10g029560|Lac02g005710|Lac13g011020|Lac01g004660|Lac09g001430|Lac08g015020|Lac11g015650|Lac06g021030|Lac00g005530|Lac03g001240|Lac04g013920|Lac08g005900|Lac07g008790|Lac00g005…	http://amigo.geneontology.org/cgi-bin/amigo/term_details?term=GO:0009536
hormone transport	Gene Ontology	GO:0009914	4	93	0.0175766	0.112597	Lac11g006960|Lac09g011020|Lac08g021960|Lac08g015020	http://amigo.geneontology.org/cgi-bin/amigo/term_details?term=GO:0009914
fatty acid biosynthetic process	Gene Ontology	GO:0006633	5	142	0.017717	0.112991	Lac08g022780|Lac01g014360|Lac05g013950|Lac09g005250|Lac02g005710	http://amigo.geneontology.org/cgi-bin/amigo/term_details?term=GO:0006633
ATPase activity	Gene Ontology	GO:0016887	10	439	0.0177566	0.112991	Lac10g034520|Lac02g006160|Lac02g009600|Lac06g008570|Lac09g014850|Lac03g020100|Lac03g001240|Lac04g020160|Lac02g003670|Lac11g005690	http://amigo.geneontology.org/cgi-bin/amigo/term_details?term=GO:0016887
hormone metabolic process	Gene Ontology	GO:0042445	7	254	0.018234	0.115644	Lac11g020540|Lac13g013550|Lac05g006670|Lac04g016200|Lac08g020460|Lac02g020100|Lac07g011960	http://amigo.geneontology.org/cgi-bin/amigo/term_details?term=GO:0042445
active transmembrane transporter activity	Gene Ontology	GO:0022804	11	508	0.0184568	0.116669	Lac10g016180|Lac10g034520|Lac02g006160|Lac02g009600|Lac12g009290|Lac06g008570|Lac08g000930|Lac09g000750|Lac04g001620|Lac12g009300|Lac02g019400	http://amigo.geneontology.org/cgi-bin/amigo/term_details?term=GO:0022804
cell morphogenesis	Gene Ontology	GO:0000902	9	379	0.0189172	0.119184	Lac13g013890|Lac11g005380|Lac09g010870|Lac08g021960|Lac04g026880|Lac09g012490|Lac02g006360|Lac09g008540|Lac04g011410	http://amigo.geneontology.org/cgi-bin/amigo/term_details?term=GO:0000902
small molecule biosynthetic process	Gene Ontology	GO:0044283	13	648	0.0191624	0.119278	Lac08g022780|Lac01g014360|Lac05g013950|Lac09g005250|Lac01g012330|Lac12g002910|Lac02g007820|Lac02g005710|Lac02g020100|Lac09g011020|Lac13g002020|Lac11g020540|Lac01g012210	http://amigo.geneontology.org/cgi-bin/amigo/term_details?term=GO:0044283
nuclear periphery	Gene Ontology	GO:0034399	2	19	0.019182	0.119278	Lac02g010650|Lac04g005300	http://amigo.geneontology.org/cgi-bin/amigo/term_details?term=GO:0034399
pyridine-containing compound biosynthetic process	Gene Ontology	GO:0072525	2	19	0.019182	0.119278	Lac12g002760|Lac13g002020	http://amigo.geneontology.org/cgi-bin/amigo/term_details?term=GO:0072525
regulation of seed maturation	Gene Ontology	GO:2000034	2	19	0.019182	0.119278	Lac04g003270|Lac05g016710	http://amigo.geneontology.org/cgi-bin/amigo/term_details?term=GO:2000034
regulation of developmental process	Gene Ontology	GO:0050793	13	649	0.0193733	0.119832	Lac09g012490|Lac05g016710|Lac07g017480|Lac04g003270|Lac07g008790|Lac06g020720|Lac05g015770|Lac08g000930|Lac02g006360|Lac01g000560|Lac01g000580|Lac04g022800|Lac07g018190	http://amigo.geneontology.org/cgi-bin/amigo/term_details?term=GO:0050793
cell projection	Gene Ontology	GO:0042995	4	96	0.0194296	0.119832	Lac09g012490|Lac04g011410|Lac02g006360|Lac04g026880	http://amigo.geneontology.org/cgi-bin/amigo/term_details?term=GO:0042995
plant-type cell wall	Gene Ontology	GO:0009505	6	200	0.0195433	0.119832	Lac13g013890|Lac07g017480|Lac05g015450|Lac01g000560|Lac01g000580|Lac10g016260	http://amigo.geneontology.org/cgi-bin/amigo/term_details?term=GO:0009505
oligopeptide transport	Gene Ontology	GO:0006857	3	53	0.0196005	0.119832	Lac10g016180|Lac12g009290|Lac12g009300	http://amigo.geneontology.org/cgi-bin/amigo/term_details?term=GO:0006857
carbohydrate binding	Gene Ontology	GO:0030246	7	258	0.0196324	0.119832	Lac10g017160|Lac10g016910|Lac03g019470|Lac10g017170|Lac09g010870|Lac05g007330|Lac10g004320	http://amigo.geneontology.org/cgi-bin/amigo/term_details?term=GO:0030246
regulation of multicellular organismal process	Gene Ontology	GO:0051239	11	513	0.0196477	0.119832	Lac09g012490|Lac07g017480|Lac04g003270|Lac07g008790|Lac05g015770|Lac08g000930|Lac02g006360|Lac01g000560|Lac01g000580|Lac05g016710|Lac07g018190	http://amigo.geneontology.org/cgi-bin/amigo/term_details?term=GO:0051239
salicylic acid mediated signaling pathway	Gene Ontology	GO:0009863	3	54	0.0205368	0.124459	Lac07g003910|Lac05g016710|Lac13g008190	http://amigo.geneontology.org/cgi-bin/amigo/term_details?term=GO:0009863
monocarboxylic acid catabolic process	Gene Ontology	GO:0072329	3	54	0.0205368	0.124459	Lac08g022780|Lac10g015660|Lac08g020460	http://amigo.geneontology.org/cgi-bin/amigo/term_details?term=GO:0072329
antioxidant activity	Gene Ontology	GO:0016209	5	148	0.0206687	0.124649	Lac08g022780|Lac10g006770|Lac07g019850|Lac03g016760|Lac02g017280	http://amigo.geneontology.org/cgi-bin/amigo/term_details?term=GO:0016209
reactive oxygen species biosynthetic process	Gene Ontology	GO:1903409	2	20	0.0209598	0.124649	Lac10g029560|Lac03g016760	http://amigo.geneontology.org/cgi-bin/amigo/term_details?term=GO:1903409
steroid hormone biosynthetic process	Gene Ontology	GO:0120178	2	20	0.0209598	0.124649	Lac11g020540|Lac08g020460	http://amigo.geneontology.org/cgi-bin/amigo/term_details?term=GO:0120178
brassinosteroid biosynthetic process	Gene Ontology	GO:0016132	2	20	0.0209598	0.124649	Lac11g020540|Lac08g020460	http://amigo.geneontology.org/cgi-bin/amigo/term_details?term=GO:0016132
long-chain fatty acid metabolic process	Gene Ontology	GO:0001676	2	20	0.0209598	0.124649	Lac08g022780|Lac01g003500	http://amigo.geneontology.org/cgi-bin/amigo/term_details?term=GO:0001676
epithelium development	Gene Ontology	GO:0060429	2	20	0.0209598	0.124649	Lac05g015770|Lac04g022800	http://amigo.geneontology.org/cgi-bin/amigo/term_details?term=GO:0060429
ADP binding	Gene Ontology	GO:0043531	4	99	0.0213989	0.126865	Lac08g008210|Lac10g011160|Lac07g007780|Lac08g008200	http://amigo.geneontology.org/cgi-bin/amigo/term_details?term=GO:0043531
transmembrane transport	Gene Ontology	GO:0055085	20	1178	0.0222992	0.131793	Lac10g016180|Lac08g009290|Lac10g034520|Lac08g005920|Lac02g006160|Lac12g009300|Lac08g015020|Lac02g009600|Lac08g020560|Lac10g034510|Lac06g008570|Lac10g033420|Lac08g000930|Lac12g009290|Lac09g000750|Lac04g001620|Lac08g005900|Lac10g020330|Lac11g015650|Lac02g019400	http://amigo.geneontology.org/cgi-bin/amigo/term_details?term=GO:0055085
acylglycerol biosynthetic process	Gene Ontology	GO:0046463	2	21	0.0228033	0.132718	Lac01g006310|Lac01g006330	http://amigo.geneontology.org/cgi-bin/amigo/term_details?term=GO:0046463
positive regulation of seed germination	Gene Ontology	GO:0010030	2	21	0.0228033	0.132718	Lac01g000580|Lac01g000560	http://amigo.geneontology.org/cgi-bin/amigo/term_details?term=GO:0010030
neutral lipid biosynthetic process	Gene Ontology	GO:0046460	2	21	0.0228033	0.132718	Lac01g006310|Lac01g006330	http://amigo.geneontology.org/cgi-bin/amigo/term_details?term=GO:0046460
cellular response to organic cyclic compound	Gene Ontology	GO:0071407	5	153	0.0233602	0.135546	Lac08g022780|Lac07g003910|Lac05g016710|Lac08g009290|Lac13g008190	http://amigo.geneontology.org/cgi-bin/amigo/term_details?term=GO:0071407
serine-type endopeptidase activity	Gene Ontology	GO:0004252	4	103	0.0242083	0.140042	Lac11g017430|Lac02g008550|Lac02g016020|Lac02g003670	http://amigo.geneontology.org/cgi-bin/amigo/term_details?term=GO:0004252
ATPase-coupled transmembrane transporter activity	Gene Ontology	GO:0042626	5	155	0.0244972	0.140859	Lac02g009600|Lac04g001620|Lac10g034520|Lac02g006160|Lac06g008570	http://amigo.geneontology.org/cgi-bin/amigo/term_details?term=GO:0042626
cellular oxidant detoxification	Gene Ontology	GO:0098869	5	155	0.0244972	0.140859	Lac08g022780|Lac10g006770|Lac07g019850|Lac03g016760|Lac02g017280	http://amigo.geneontology.org/cgi-bin/amigo/term_details?term=GO:0098869
hydrogen peroxide metabolic process	Gene Ontology	GO:0042743	4	104	0.0249439	0.142568	Lac10g006770|Lac07g019850|Lac03g016760|Lac02g017280	http://amigo.geneontology.org/cgi-bin/amigo/term_details?term=GO:0042743
flower development	Gene Ontology	GO:0009908	10	468	0.0259433	0.147838	Lac05g016710|Lac01g006330|Lac08g016110|Lac01g000180|Lac06g020720|Lac09g017720|Lac01g013840|Lac04g022800|Lac03g021960|Lac07g018190	http://amigo.geneontology.org/cgi-bin/amigo/term_details?term=GO:0009908
response to high light intensity	Gene Ontology	GO:0009644	3	60	0.0266626	0.14981	Lac05g013950|Lac09g005250|Lac02g005710	http://amigo.geneontology.org/cgi-bin/amigo/term_details?term=GO:0009644
pyridine-containing compound metabolic process	Gene Ontology	GO:0072524	2	23	0.0266816	0.14981	Lac12g002760|Lac13g002020	http://amigo.geneontology.org/cgi-bin/amigo/term_details?term=GO:0072524
phytosteroid biosynthetic process	Gene Ontology	GO:0016129	2	23	0.0266816	0.14981	Lac11g020540|Lac08g020460	http://amigo.geneontology.org/cgi-bin/amigo/term_details?term=GO:0016129
hydrolase activity, acting on carbon-nitrogen (but not peptide) bonds, in cyclic amidines	Gene Ontology	GO:0016814	2	23	0.0266816	0.14981	Lac01g012210|Lac01g012330	http://amigo.geneontology.org/cgi-bin/amigo/term_details?term=GO:0016814
triglyceride metabolic process	Gene Ontology	GO:0006641	2	23	0.0266816	0.14981	Lac01g006310|Lac01g006330	http://amigo.geneontology.org/cgi-bin/amigo/term_details?term=GO:0006641
response to UV	Gene Ontology	GO:0009411	4	107	0.0272308	0.152211	Lac10g004320|Lac09g011020|Lac06g021030|Lac08g019420	http://amigo.geneontology.org/cgi-bin/amigo/term_details?term=GO:0009411
organophosphate biosynthetic process	Gene Ontology	GO:0090407	7	277	0.0273046	0.152211	Lac12g002760|Lac12g002910|Lac02g007820|Lac13g001150|Lac13g002020|Lac10g020330|Lac08g001700	http://amigo.geneontology.org/cgi-bin/amigo/term_details?term=GO:0090407
detoxification	Gene Ontology	GO:0098754	6	217	0.0274727	0.152211	Lac08g022780|Lac10g006770|Lac04g010980|Lac03g016760|Lac07g019850|Lac02g017280	http://amigo.geneontology.org/cgi-bin/amigo/term_details?term=GO:0098754
purine ribonucleotide metabolic process	Gene Ontology	GO:0009150	5	160	0.0274936	0.152211	Lac10g002080|Lac06g015020|Lac10g020330|Lac13g001150|Lac07g018130	http://amigo.geneontology.org/cgi-bin/amigo/term_details?term=GO:0009150
signal transduction	Gene Ontology	GO:0007165	26	1678	0.0275079	0.152211	Lac05g013910|Lac08g008210|Lac02g020100|Lac05g016710|Lac03g007750|Lac09g001430|Lac07g003910|Lac13g008190|Lac09g008540|Lac11g003090|Lac08g017270|Lac08g008200|Lac04g003270|Lac08g018750|Lac11g006960|Lac04g015550|Lac03g015400|Lac04g023990|Lac01g008980|Lac10g015840|Lac03g016760|Lac06g017880|Lac01g003290|Lac03g021960|Lac09g017720|Lac10g018720	http://amigo.geneontology.org/cgi-bin/amigo/term_details?term=GO:0007165
carboxylic acid metabolic process	Gene Ontology	GO:0019752	16	906	0.028443	0.15693	Lac10g002080|Lac08g022780|Lac05g013950|Lac09g005250|Lac02g005710|Lac10g019740|Lac04g016200|Lac08g020460|Lac04g012910|Lac02g020100|Lac13g002020|Lac10g015660|Lac01g003500|Lac11g020540|Lac01g014360|Lac10g001010	http://amigo.geneontology.org/cgi-bin/amigo/term_details?term=GO:0019752
sulfur compound metabolic process	Gene Ontology	GO:0006790	8	345	0.0293692	0.161269	Lac06g015020|Lac04g010980|Lac04g000150|Lac12g002910|Lac02g007820|Lac07g018130|Lac09g008540|Lac03g010220	http://amigo.geneontology.org/cgi-bin/amigo/term_details?term=GO:0006790
post-embryonic plant organ development	Gene Ontology	GO:0090696	5	163	0.0293984	0.161269	Lac11g017430|Lac00g002460|Lac01g006330|Lac10g018720|Lac09g000810	http://amigo.geneontology.org/cgi-bin/amigo/term_details?term=GO:0090696
cellular response to stress	Gene Ontology	GO:0033554	17	987	0.0298532	0.162979	Lac10g002080|Lac08g022780|Lac01g005720|Lac10g034760|Lac08g009290|Lac08g007680|Lac10g006360|Lac03g016760|Lac03g020100|Lac10g033420|Lac09g000810|Lac07g003910|Lac10g025690|Lac05g012380|Lac08g014410|Lac01g009570|Lac11g005690	http://amigo.geneontology.org/cgi-bin/amigo/term_details?term=GO:0033554
cell	Gene Ontology	GO:0005623	3	63	0.0300517	0.162979	Lac09g010870|Lac06g007870|Lac03g016530	http://amigo.geneontology.org/cgi-bin/amigo/term_details?term=GO:0005623
response to UV-B	Gene Ontology	GO:0010224	3	63	0.0300517	0.162979	Lac10g004320|Lac09g011020|Lac06g021030	http://amigo.geneontology.org/cgi-bin/amigo/term_details?term=GO:0010224
N-acetyltransferase activity	Gene Ontology	GO:0008080	3	63	0.0300517	0.162979	Lac07g001870|Lac04g012910|Lac04g017400	http://amigo.geneontology.org/cgi-bin/amigo/term_details?term=GO:0008080
antibiotic metabolic process	Gene Ontology	GO:0016999	5	165	0.0307134	0.164698	Lac10g006770|Lac07g019850|Lac03g016760|Lac04g016200|Lac02g017280	http://amigo.geneontology.org/cgi-bin/amigo/term_details?term=GO:0016999
purine nucleotide metabolic process	Gene Ontology	GO:0006163	5	165	0.0307134	0.164698	Lac10g002080|Lac06g015020|Lac10g020330|Lac13g001150|Lac07g018130	http://amigo.geneontology.org/cgi-bin/amigo/term_details?term=GO:0006163
cellular detoxification	Gene Ontology	GO:1990748	5	165	0.0307134	0.164698	Lac08g022780|Lac10g006770|Lac07g019850|Lac03g016760|Lac02g017280	http://amigo.geneontology.org/cgi-bin/amigo/term_details?term=GO:1990748
phosphorelay signal transduction system	Gene Ontology	GO:0000160	6	223	0.0307137	0.164698	Lac08g017270|Lac10g015840|Lac03g016760|Lac11g003090|Lac05g013910|Lac10g018720	http://amigo.geneontology.org/cgi-bin/amigo/term_details?term=GO:0000160
wax biosynthetic process	Gene Ontology	GO:0010025	2	25	0.030805	0.164725	Lac06g015020|Lac07g018130	http://amigo.geneontology.org/cgi-bin/amigo/term_details?term=GO:0010025
RNA modification	Gene Ontology	GO:0009451	7	285	0.0310715	0.165686	Lac08g007740|Lac09g000660|Lac02g008620|Lac01g011780|Lac11g001970|Lac07g013670|Lac11g001650	http://amigo.geneontology.org/cgi-bin/amigo/term_details?term=GO:0009451
FAD binding	Gene Ontology	GO:0071949	3	64	0.0312295	0.166064	Lac10g029560|Lac10g006110|Lac10g003440	http://amigo.geneontology.org/cgi-bin/amigo/term_details?term=GO:0071949
unidimensional cell growth	Gene Ontology	GO:0009826	7	288	0.0325697	0.17271	Lac13g013890|Lac11g005380|Lac09g010870|Lac08g021960|Lac09g012490|Lac02g006360|Lac04g011410	http://amigo.geneontology.org/cgi-bin/amigo/term_details?term=GO:0009826
establishment of plastid localization	Gene Ontology	GO:0051667	2	26	0.032955	0.173309	Lac06g007870|Lac03g016530	http://amigo.geneontology.org/cgi-bin/amigo/term_details?term=GO:0051667
chloroplast relocation	Gene Ontology	GO:0009902	2	26	0.032955	0.173309	Lac06g007870|Lac03g016530	http://amigo.geneontology.org/cgi-bin/amigo/term_details?term=GO:0009902
wax metabolic process	Gene Ontology	GO:0010166	2	26	0.032955	0.173309	Lac06g015020|Lac07g018130	http://amigo.geneontology.org/cgi-bin/amigo/term_details?term=GO:0010166
macromolecule metabolic process	Gene Ontology	GO:0043170	84	6748	0.0332549	0.174406	Lac09g014850|Lac01g010860|Lac10g034760|Lac05g013910|Lac06g014330|Lac03g020500|Lac08g016110|Lac13g011200|Lac08g007770|Lac02g008620|Lac02g004780|Lac02g008550|Lac07g012750|Lac11g001970|Lac04g005300|Lac11g017430|Lac02g003670|Lac04g022970|Lac11g016450|Lac03g007750|Lac06g007450|Lac04g019530|Lac11g019170|Lac01g004660|Lac07g017480|Lac01g004910|Lac06g017880|Lac09g000660|Lac01g010470|Lac01g011780|Lac09g000…	http://amigo.geneontology.org/cgi-bin/amigo/term_details?term=GO:0043170
signaling	Gene Ontology	GO:0023052	26	1713	0.0340204	0.177931	Lac05g013910|Lac08g008210|Lac02g020100|Lac05g016710|Lac03g007750|Lac09g001430|Lac07g003910|Lac13g008190|Lac09g008540|Lac11g003090|Lac08g017270|Lac08g008200|Lac04g003270|Lac08g018750|Lac11g006960|Lac04g015550|Lac03g015400|Lac04g023990|Lac01g008980|Lac10g015840|Lac03g016760|Lac06g017880|Lac01g003290|Lac03g021960|Lac09g017720|Lac10g018720	http://amigo.geneontology.org/cgi-bin/amigo/term_details?term=GO:0023052
acylglycerol metabolic process	Gene Ontology	GO:0006639	2	27	0.035162	0.181417	Lac01g006310|Lac01g006330	http://amigo.geneontology.org/cgi-bin/amigo/term_details?term=GO:0006639
plastid localization	Gene Ontology	GO:0051644	2	27	0.035162	0.181417	Lac06g007870|Lac03g016530	http://amigo.geneontology.org/cgi-bin/amigo/term_details?term=GO:0051644
neutral lipid metabolic process	Gene Ontology	GO:0006638	2	27	0.035162	0.181417	Lac01g006310|Lac01g006330	http://amigo.geneontology.org/cgi-bin/amigo/term_details?term=GO:0006638
fatty acid derivative biosynthetic process	Gene Ontology	GO:1901570	2	27	0.035162	0.181417	Lac06g015020|Lac07g018130	http://amigo.geneontology.org/cgi-bin/amigo/term_details?term=GO:1901570
chloroplast localization	Gene Ontology	GO:0019750	2	27	0.035162	0.181417	Lac06g007870|Lac03g016530	http://amigo.geneontology.org/cgi-bin/amigo/term_details?term=GO:0019750
hormone-mediated signaling pathway	Gene Ontology	GO:0009755	14	783	0.0355975	0.182711	Lac08g017270|Lac10g015840|Lac11g006960|Lac08g018750|Lac03g016760|Lac09g017720|Lac02g020100|Lac11g003090|Lac05g013910|Lac04g003270|Lac05g016710|Lac03g021960|Lac09g008540|Lac10g018720	http://amigo.geneontology.org/cgi-bin/amigo/term_details?term=GO:0009755
cellular response to toxic substance	Gene Ontology	GO:0097237	5	172	0.0356042	0.182711	Lac08g022780|Lac10g006770|Lac07g019850|Lac03g016760|Lac02g017280	http://amigo.geneontology.org/cgi-bin/amigo/term_details?term=GO:0097237
glucosyltransferase activity	Gene Ontology	GO:0046527	5	174	0.0370848	0.189798	Lac06g021030|Lac10g019820|Lac03g019540|Lac01g004910|Lac04g017860	http://amigo.geneontology.org/cgi-bin/amigo/term_details?term=GO:0046527
pollen tube	Gene Ontology	GO:0090406	3	69	0.0374759	0.191287	Lac09g012490|Lac04g011410|Lac02g006360	http://amigo.geneontology.org/cgi-bin/amigo/term_details?term=GO:0090406
generation of precursor metabolites and energy	Gene Ontology	GO:0006091	9	431	0.0378889	0.19288	Lac10g002080|Lac05g013950|Lac11g009860|Lac09g005250|Lac02g005710|Lac12g004790|Lac10g020330|Lac02g012500|Lac00g005160	http://amigo.geneontology.org/cgi-bin/amigo/term_details?term=GO:0006091
primary active transmembrane transporter activity	Gene Ontology	GO:0015399	5	176	0.0386026	0.19599	Lac02g009600|Lac04g001620|Lac10g034520|Lac02g006160|Lac06g008570	http://amigo.geneontology.org/cgi-bin/amigo/term_details?term=GO:0015399
developmental growth	Gene Ontology	GO:0048589	9	434	0.0392758	0.198879	Lac13g013890|Lac11g005380|Lac09g010870|Lac08g021960|Lac05g015770|Lac08g000930|Lac09g012490|Lac02g006360|Lac04g011410	http://amigo.geneontology.org/cgi-bin/amigo/term_details?term=GO:0048589
post-embryonic root development	Gene Ontology	GO:0048528	4	121	0.0395195	0.199584	Lac11g017430|Lac00g002460|Lac10g018720|Lac09g000810	http://amigo.geneontology.org/cgi-bin/amigo/term_details?term=GO:0048528
anthocyanin-containing compound biosynthetic process	Gene Ontology	GO:0009718	2	29	0.0397415	0.199649	Lac05g012380|Lac09g011020	http://amigo.geneontology.org/cgi-bin/amigo/term_details?term=GO:0009718
CoA-ligase activity	Gene Ontology	GO:0016405	2	29	0.0397415	0.199649	Lac01g003500|Lac08g019420	http://amigo.geneontology.org/cgi-bin/amigo/term_details?term=GO:0016405
N-acyltransferase activity	Gene Ontology	GO:0016410	3	71	0.0401397	0.20112	Lac07g001870|Lac04g012910|Lac04g017400	http://amigo.geneontology.org/cgi-bin/amigo/term_details?term=GO:0016410
ribonucleotide metabolic process	Gene Ontology	GO:0009259	5	179	0.0409497	0.204107	Lac10g002080|Lac06g015020|Lac10g020330|Lac13g001150|Lac07g018130	http://amigo.geneontology.org/cgi-bin/amigo/term_details?term=GO:0009259
shoot system morphogenesis	Gene Ontology	GO:0010016	5	179	0.0409497	0.204107	Lac10g015080|Lac04g001620|Lac04g017880|Lac02g016020|Lac06g020720	http://amigo.geneontology.org/cgi-bin/amigo/term_details?term=GO:0010016
nucleotide metabolic process	Gene Ontology	GO:0009117	6	240	0.041219	0.204914	Lac10g002080|Lac06g015020|Lac12g002760|Lac13g001150|Lac10g020330|Lac07g018130	http://amigo.geneontology.org/cgi-bin/amigo/term_details?term=GO:0009117
hormone biosynthetic process	Gene Ontology	GO:0042446	5	182	0.0433814	0.215104	Lac05g006670|Lac02g020100|Lac08g020460|Lac11g020540|Lac07g011960	http://amigo.geneontology.org/cgi-bin/amigo/term_details?term=GO:0042446
rRNA processing	Gene Ontology	GO:0006364	5	183	0.0442109	0.218649	Lac04g019750|Lac08g008530|Lac08g007770|Lac02g010650|Lac04g005300	http://amigo.geneontology.org/cgi-bin/amigo/term_details?term=GO:0006364
protein dimerization activity	Gene Ontology	GO:0046983	10	515	0.0444537	0.219105	Lac02g009840|Lac05g006670|Lac08g016110|Lac13g002020|Lac05g015770|Lac11g010630|Lac07g011960|Lac01g013840|Lac03g021960|Lac06g005320	http://amigo.geneontology.org/cgi-bin/amigo/term_details?term=GO:0046983
sister chromatid cohesion	Gene Ontology	GO:0007062	2	31	0.0445327	0.219105	Lac11g005380|Lac10g034760	http://amigo.geneontology.org/cgi-bin/amigo/term_details?term=GO:0007062
nucleoside phosphate metabolic process	Gene Ontology	GO:0006753	6	245	0.0446914	0.219321	Lac10g002080|Lac06g015020|Lac12g002760|Lac13g001150|Lac10g020330|Lac07g018130	http://amigo.geneontology.org/cgi-bin/amigo/term_details?term=GO:0006753
chloroplast stroma	Gene Ontology	GO:0009570	12	661	0.044938	0.219966	Lac12g001850|Lac13g011020|Lac01g012330|Lac10g006360|Lac01g012210|Lac13g001150|Lac01g004340|Lac04g013920|Lac10g020330|Lac02g003670|Lac02g008740|Lac00g005160	http://amigo.geneontology.org/cgi-bin/amigo/term_details?term=GO:0009570
DNA-binding transcription factor activity	Gene Ontology	GO:0003700	22	1439	0.0456285	0.222775	Lac07g017480|Lac08g016110|Lac02g004780|Lac06g007450|Lac05g016710|Lac09g000810|Lac11g003090|Lac06g005320|Lac08g017270|Lac06g020720|Lac05g013910|Lac01g013840|Lac04g022800|Lac09g008540|Lac01g005470|Lac10g015840|Lac01g000180|Lac01g004700|Lac05g015770|Lac11g010630|Lac03g021960|Lac10g018720	http://amigo.geneontology.org/cgi-bin/amigo/term_details?term=GO:0003700
UDP-glucosyltransferase activity	Gene Ontology	GO:0035251	4	128	0.0466718	0.227118	Lac10g019820|Lac03g019540|Lac01g004910|Lac06g021030	http://amigo.geneontology.org/cgi-bin/amigo/term_details?term=GO:0035251
ribose phosphate metabolic process	Gene Ontology	GO:0019693	5	186	0.0467562	0.227118	Lac10g002080|Lac06g015020|Lac10g020330|Lac13g001150|Lac07g018130	http://amigo.geneontology.org/cgi-bin/amigo/term_details?term=GO:0019693
gibberellin biosynthetic process	Gene Ontology	GO:0009686	2	32	0.0470044	0.227168	Lac02g020100|Lac11g020540	http://amigo.geneontology.org/cgi-bin/amigo/term_details?term=GO:0009686
acid-thiol ligase activity	Gene Ontology	GO:0016878	2	32	0.0470044	0.227168	Lac01g003500|Lac08g019420	http://amigo.geneontology.org/cgi-bin/amigo/term_details?term=GO:0016878
plastid stroma	Gene Ontology	GO:0009532	12	667	0.047468	0.228426	Lac12g001850|Lac13g011020|Lac01g012330|Lac10g006360|Lac01g012210|Lac13g001150|Lac01g004340|Lac04g013920|Lac10g020330|Lac02g003670|Lac02g008740|Lac00g005160	http://amigo.geneontology.org/cgi-bin/amigo/term_details?term=GO:0009532
rRNA metabolic process	Gene Ontology	GO:0016072	5	187	0.0476236	0.228426	Lac04g019750|Lac08g008530|Lac08g007770|Lac02g010650|Lac04g005300	http://amigo.geneontology.org/cgi-bin/amigo/term_details?term=GO:0016072
purine-containing compound metabolic process	Gene Ontology	GO:0072521	5	187	0.0476236	0.228426	Lac10g002080|Lac06g015020|Lac10g020330|Lac13g001150|Lac07g018130	http://amigo.geneontology.org/cgi-bin/amigo/term_details?term=GO:0072521
steroid metabolic process	Gene Ontology	GO:0008202	3	77	0.0486875	0.232944	Lac11g020540|Lac13g013550|Lac08g020460	http://amigo.geneontology.org/cgi-bin/amigo/term_details?term=GO:0008202
regulation of pollen tube growth	Gene Ontology	GO:0080092	2	33	0.0495252	0.235769	Lac09g012490|Lac02g006360	http://amigo.geneontology.org/cgi-bin/amigo/term_details?term=GO:0080092
gibberellin metabolic process	Gene Ontology	GO:0009685	2	33	0.0495252	0.235769	Lac02g020100|Lac11g020540	http://amigo.geneontology.org/cgi-bin/amigo/term_details?term=GO:0009685
